# Supplementary material for: catena-Poly[[bis­(2,2′-bipyridine-κ2 N,N′)cadmium(II)]-μ-9,10-dioxo­anthracene-1,5-disulfonato-κ2 O 1:O 5]
Source: Acta Crystallogr Sect E Struct Rep Online. 2009 Nov 14;65(Pt 12):m1580–1. doi: 10.1107/S1600536809046881 (PMC2971852; doi:10.1107/S1600536809046881)
Supplement: Supplementary file 1 [file e-65-m1580-sup1.cif]

##############################################################################
###                                                                        ###
###        Electronic paper (Acta Crystallographica Section E)             ###
###                                                                        ###
##############################################################################
#                                                                            #
# This CIF contains the data in a paper accepted for publication in Acta     #
# Crystallographica Section E. It conforms to the requirements of Notes      #
# for Authors for Section E, and has been peer reviewed under the auspices   #
# of the IUCr Commission on Journals.                                        #
#                                                                            #
# Full details of the Crystallographic Information File format               #
# are given in the paper "The Crystallographic Information File (CIF):       #
# a New Standard Archive File for Crystallography" by S. R. Hall, F. H.      #
# Allen and I. D. Brown [Acta Cryst. (1991), A47, 655-685].                  #
#                                                                            #
# The current version of the core CIF dictionary is obtainable from          #
# ftp://ftp.iucr.org/pub/cif_core.dic. The current version number is 2.4.    #
#                                                                            #
# Software is freely available for graphical display of the structure(s) in  #
# this CIF.  For information consult the CIF home page http://www.iucr.org/  #
# cif/home.html                                                              #
#                                                                            #
# This file may be used for bona fide research purposes within the           #
# scientific community so long as proper attribution is given to the journal # 
# article from which it was obtained.                                        #
#                                                                            #
##############################################################################
                                             
data_I
_audit_creation_method     SHELXL-97
_chemical_name_systematic
;
<i>catena</i>-Poly[[bis(2,2'-bipyridine-\k^2^<i>N</i>,<i>N</i>')cadmium(II)]-
\m-9,10-dioxoanthracene-1,5-disulfonato-\k^2^<i>O^1^</i>:<i>O</i>^5^]
;
_chemical_name_common     ?
_chemical_formula_moiety     'C34 H22 Cd N4 O8 S2'
_chemical_formula_sum     'C34 H22 Cd N4 O8 S2'
_chemical_formula_iupac     '[Cd (C14 H6 O8 S2) (C10 H8 N2)2]'
_chemical_formula_weight     791.08
_chemical_melting_point     ?
_symmetry_cell_setting     triclinic
_symmetry_space_group_name_H-M     'P -1'
_symmetry_space_group_name_Hall     '-P 1'
loop_
    _symmetry_equiv_pos_as_xyz
    'x, y, z'
    '-x, -y, -z'
_cell_length_a     10.3807(7)
_cell_length_b     10.7406(8)
_cell_length_c     13.1289(9)
_cell_angle_alpha     94.0440(10)
_cell_angle_beta     90.2390(10)
_cell_angle_gamma     97.0250(10)
_cell_volume     1449.08(18)
_cell_formula_units_Z     2
_cell_measurement_reflns_used     6497
_cell_measurement_theta_min     2.53
_cell_measurement_theta_max     27.94
_cell_measurement_temperature     296(2)
_exptl_crystal_description     BLOCK
_exptl_crystal_colour     PINK
_exptl_crystal_size_max     0.24
_exptl_crystal_size_mid     0.23
_exptl_crystal_size_min     0.22
_exptl_crystal_density_diffrn     1.813
_exptl_crystal_density_meas     ?
_exptl_crystal_density_method     'not measured'
_exptl_crystal_F_000     796
_exptl_absorpt_coefficient_mu     0.964
_exptl_absorpt_correction_type     multi-scan
_exptl_absorpt_process_details     '(SADABS; Sheldrick, 1996)'
_exptl_absorpt_correction_T_min     0.8016
_exptl_absorpt_correction_T_max     0.8159
_exptl_special_details
;
;
_diffrn_ambient_temperature     296(2)
_diffrn_radiation_type     MoK\a
_diffrn_radiation_wavelength     0.71073
_diffrn_radiation_source     'fine-focus sealed tube'
_diffrn_radiation_monochromator     graphite
_diffrn_measurement_device_type     'Bruker APEXII CCD area-detector'
_diffrn_measurement_method     '\f and \w'
_diffrn_detector_area_resol_mean     ?
_diffrn_reflns_number     7435
_diffrn_reflns_av_R_equivalents     0.0100
_diffrn_reflns_av_sigmaI/netI     0.0193
_diffrn_reflns_theta_min     1.56
_diffrn_reflns_theta_max     25.00
_diffrn_reflns_theta_full     25.00
_diffrn_measured_fraction_theta_max     0.992
_diffrn_measured_fraction_theta_full     0.992
_diffrn_reflns_limit_h_min     -12
_diffrn_reflns_limit_h_max     10
_diffrn_reflns_limit_k_min     -12
_diffrn_reflns_limit_k_max     12
_diffrn_reflns_limit_l_min     -14
_diffrn_reflns_limit_l_max     15
_diffrn_standards_number     ?
_diffrn_standards_interval_count     ?
_diffrn_standards_interval_time     ?
_diffrn_standards_decay_%     ?
_refine_special_details
;
Refinement of <i>F</i>^2^ against ALL reflections. The weighted <i>R</i>-factor
<i>wR</i> and goodness of fit <i>S</i> are based on <i>F</i>^2^, conventional
<i>R</i>-factors <i>R</i> are based on <i>F</i>, with <i>F</i> set to zero for
negative <i>F</i>^2^. The threshold expression of <i>F</i>^2^ >
\s(<i>F</i>^2^) is used only for calculating <i>R</i>-factors(gt) <i>etc</i>.
and is not relevant to the choice of reflections for refinement.
<i>R</i>-factors based on <i>F</i>^2^ are statistically about twice as large
as those based on <i>F</i>, and <i>R</i>- factors based on ALL data will be
even larger.
;
_reflns_number_total     5078
_reflns_number_gt     4773
_reflns_threshold_expression     I>2\s(I)
_refine_ls_structure_factor_coef     Fsqd
_refine_ls_matrix_type     full
_refine_ls_R_factor_all     0.0238
_refine_ls_R_factor_gt     0.0219
_refine_ls_wR_factor_gt     0.0590
_refine_ls_wR_factor_ref     0.0606
_refine_ls_goodness_of_fit_ref     1.006
_refine_ls_restrained_S_all     1.006
_refine_ls_number_reflns     5078
_refine_ls_number_parameters     442
_refine_ls_number_restraints     0
_refine_ls_hydrogen_treatment     constr
_refine_ls_weighting_scheme     calc
_refine_ls_weighting_details
              'w=1/[\s^2^(Fo^2^)+(0.0345P)^2^+0.8688P] where P=(Fo^2^+2Fc^2^)/3'
_atom_sites_solution_hydrogens     geom
_atom_sites_solution_primary     direct
_atom_sites_solution_secondary     difmap
_refine_ls_shift/su_max     0.001
_refine_ls_shift/su_mean     0.000
_refine_diff_density_max     0.290
_refine_diff_density_min     -0.471
_refine_ls_extinction_method     none
_refine_ls_extinction_coef     ?
loop_
    _atom_type_symbol
    _atom_type_description
    _atom_type_scat_dispersion_real
    _atom_type_scat_dispersion_imag
    _atom_type_scat_source
    'C' 'C' 0.0033 0.0016
                         'International Tables Vol C Tables 4.2.6.8 and 6.1.1.4'
    'H' 'H' 0.0000 0.0000
                         'International Tables Vol C Tables 4.2.6.8 and 6.1.1.4'
    'N' 'N' 0.0061 0.0033
                         'International Tables Vol C Tables 4.2.6.8 and 6.1.1.4'
    'O' 'O' 0.0106 0.0060
                         'International Tables Vol C Tables 4.2.6.8 and 6.1.1.4'
    'S' 'S' 0.1246 0.1234
                         'International Tables Vol C Tables 4.2.6.8 and 6.1.1.4'
    'Cd' 'Cd' -0.8075 1.2024
                         'International Tables Vol C Tables 4.2.6.8 and 6.1.1.4'
_computing_data_collection     'APEX2 (Bruker, 2003)'
_computing_cell_refinement     'SAINT (Bruker, 2001)'
_computing_data_reduction     'SAINT (Bruker, 2001)'
_computing_structure_solution     'SHELXS97 (Sheldrick, 2008)'
_computing_structure_refinement
                            'SHELXL97 (Sheldrick, 2008) and PLATON (Spek, 2009)'
_computing_molecular_graphics
;
SHELXTL (Sheldrick, 2008) and DIAMOND (Brandenburg & Berndt,
1999)
;
_computing_publication_material     'SHELXL97 (Sheldrick, 2008)'
loop_
    _atom_site_type_symbol
    _atom_site_label
    _atom_site_fract_x
    _atom_site_fract_y
    _atom_site_fract_z
    _atom_site_U_iso_or_equiv
    _atom_site_adp_type
    _atom_site_calc_flag
    _atom_site_refinement_flags
    _atom_site_occupancy
    _atom_site_disorder_assembly
    _atom_site_disorder_group
    Cd Cd1 0.739498(14) -0.019562(14) 0.758892(11) 0.02811(7) Uani d . 1 . .
    S S1 0.98757(5) 0.25760(5) 0.82102(4) 0.03023(12) Uani d . 1 . .
    S S2 0.49276(5) 0.76753(5) 0.66792(4) 0.03213(13) Uani d . 1 . .
    O O1 1.06004(17) 0.33125(16) 0.74831(15) 0.0487(4) Uani d . 1 . .
    O O2 0.92846(15) 0.13520(14) 0.77782(13) 0.0374(4) Uani d . 1 . .
    O O3 1.06023(18) 0.24621(18) 0.91345(14) 0.0515(5) Uani d . 1 . .
    O O4 0.56626(15) 0.81750(15) 0.76110(13) 0.0416(4) Uani d . 1 . .
    O O5 0.36219(14) 0.71481(15) 0.68755(13) 0.0399(4) Uani d . 1 . .
    O O6 0.50253(18) 0.85773(17) 0.59052(15) 0.0529(5) Uani d . 1 . .
    O O7 0.8128(2) 0.29015(19) 0.64176(13) 0.0602(6) Uani d . 1 . .
    O O8 0.49447(18) 0.5670(2) 0.82193(14) 0.0557(5) Uani d . 1 . .
    N N1 0.73658(17) 0.02158(16) 0.93351(13) 0.0282(4) Uani d . 1 . .
    N N2 0.57917(17) 0.11075(16) 0.79681(13) 0.0288(4) Uani d . 1 . .
    N N3 0.79152(17) -0.03642(17) 0.59157(13) 0.0287(4) Uani d . 1 . .
    N N4 0.87250(17) -0.18502(17) 0.73225(14) 0.0304(4) Uani d . 1 . .
    C C1 0.6531(2) 0.09907(19) 0.97055(15) 0.0267(4) Uani d . 1 . .
    C C2 0.8247(2) -0.0124(2) 0.99750(17) 0.0348(5) Uani d . 1 . .
    H H2 0.8824 -0.0662 0.9718 0.042 Uiso calc R 1 . .
    C C3 0.8343(2) 0.0280(2) 1.09904(17) 0.0377(5) Uani d . 1 . .
    H H3 0.8970 0.0026 1.1410 0.045 Uiso calc R 1 . .
    C C4 0.7489(2) 0.1070(2) 1.13697(17) 0.0397(5) Uani d . 1 . .
    H H4 0.7529 0.1361 1.2054 0.048 Uiso calc R 1 . .
    C C5 0.6570(2) 0.1427(2) 1.07233(17) 0.0365(5) Uani d . 1 . .
    H H5 0.5981 0.1957 1.0971 0.044 Uiso calc R 1 . .
    C C6 0.5603(2) 0.14002(19) 0.89629(16) 0.0272(4) Uani d . 1 . .
    C C7 0.4978(2) 0.1472(2) 0.72820(18) 0.0366(5) Uani d . 1 . .
    H H7 0.5097 0.1257 0.6593 0.044 Uiso calc R 1 . .
    C C8 0.3976(2) 0.2151(2) 0.75536(19) 0.0396(5) Uani d . 1 . .
    H H8 0.3445 0.2410 0.7058 0.048 Uiso calc R 1 . .
    C C9 0.3776(2) 0.2439(2) 0.8570(2) 0.0415(6) Uani d . 1 . .
    H H9 0.3095 0.2884 0.8775 0.050 Uiso calc R 1 . .
    C C10 0.4594(2) 0.2061(2) 0.92850(18) 0.0369(5) Uani d . 1 . .
    H H10 0.4471 0.2247 0.9978 0.044 Uiso calc R 1 . .
    C C11 0.86840(19) -0.12295(19) 0.55847(16) 0.0272(4) Uani d . 1 . .
    C C12 0.7463(2) 0.0352(2) 0.52407(17) 0.0343(5) Uani d . 1 . .
    H H12 0.6919 0.0936 0.5471 0.041 Uiso calc R 1 . .
    C C13 0.7761(2) 0.0268(2) 0.42227(17) 0.0386(5) Uani d . 1 . .
    H H13 0.7431 0.0785 0.3773 0.046 Uiso calc R 1 . .
    C C14 0.8560(2) -0.0599(2) 0.38872(17) 0.0382(5) Uani d . 1 . .
    H H14 0.8791 -0.0669 0.3204 0.046 Uiso calc R 1 . .
    C C15 0.9019(2) -0.1368(2) 0.45681(17) 0.0345(5) Uani d . 1 . .
    H H15 0.9547 -0.1970 0.4346 0.041 Uiso calc R 1 . .
    C C16 0.9134(2) -0.2036(2) 0.63649(16) 0.0286(4) Uani d . 1 . .
    C C17 0.9074(2) -0.2606(2) 0.80218(18) 0.0378(5) Uani d . 1 . .
    H H17 0.8783 -0.2487 0.8686 0.045 Uiso calc R 1 . .
    C C18 0.9840(2) -0.3544(2) 0.7803(2) 0.0414(6) Uani d . 1 . .
    H H18 1.0055 -0.4053 0.8307 0.050 Uiso calc R 1 . .
    C C19 1.0281(3) -0.3716(2) 0.6829(2) 0.0479(6) Uani d . 1 . .
    H H19 1.0814 -0.4334 0.6662 0.058 Uiso calc R 1 . .
    C C20 0.9924(2) -0.2958(2) 0.6098(2) 0.0453(6) Uani d . 1 . .
    H H20 1.0210 -0.3064 0.5431 0.054 Uiso calc R 1 . .
    C C21 0.8573(2) 0.34568(19) 0.86396(16) 0.0279(4) Uani d . 1 . .
    C C22 0.77142(19) 0.39712(18) 0.79997(16) 0.0261(4) Uani d . 1 . .
    C C23 0.7662(2) 0.3762(2) 0.68705(17) 0.0328(5) Uani d . 1 . .
    C C24 0.70328(19) 0.46704(19) 0.62757(16) 0.0275(4) Uani d . 1 . .
    C C25 0.7262(2) 0.4667(2) 0.52374(17) 0.0356(5) Uani d . 1 . .
    H H25 0.7732 0.4067 0.4923 0.043 Uiso calc R 1 . .
    C C26 0.6798(2) 0.5545(2) 0.46681(17) 0.0385(5) Uani d . 1 . .
    H H26 0.6954 0.5543 0.3971 0.046 Uiso calc R 1 . .
    C C27 0.6094(2) 0.6439(2) 0.51434(17) 0.0344(5) Uani d . 1 . .
    H H27 0.5816 0.7057 0.4764 0.041 Uiso calc R 1 . .
    C C28 0.58020(19) 0.64261(19) 0.61615(16) 0.0269(4) Uani d . 1 . .
    C C29 0.62537(19) 0.55178(19) 0.67490(16) 0.0262(4) Uani d . 1 . .
    C C30 0.5920(2) 0.5344(2) 0.78358(17) 0.0308(5) Uani d . 1 . .
    C C31 0.6830(2) 0.47193(19) 0.84556(16) 0.0279(4) Uani d . 1 . .
    C C32 0.6774(2) 0.4918(2) 0.95107(17) 0.0358(5) Uani d . 1 . .
    H H32 0.6160 0.5393 0.9801 0.043 Uiso calc R 1 . .
    C C33 0.7620(3) 0.4417(2) 1.01259(18) 0.0436(6) Uani d . 1 . .
    H H33 0.7591 0.4558 1.0832 0.052 Uiso calc R 1 . .
    C C34 0.8518(2) 0.3697(2) 0.96818(17) 0.0372(5) Uani d . 1 . .
    H H34 0.9099 0.3367 1.0099 0.045 Uiso calc R 1 . .
loop_
    _atom_site_aniso_label
    _atom_site_aniso_U_11
    _atom_site_aniso_U_22
    _atom_site_aniso_U_33
    _atom_site_aniso_U_12
    _atom_site_aniso_U_13
    _atom_site_aniso_U_23
    Cd1 0.03081(10) 0.03273(10) 0.02167(9) 0.00993(6) 0.00363(6) -0.00262(6)
    S1 0.0275(3) 0.0272(3) 0.0373(3) 0.0088(2) 0.0022(2) 0.0019(2)
    S2 0.0279(3) 0.0281(3) 0.0418(3) 0.0109(2) 0.0022(2) -0.0007(2)
    O1 0.0451(10) 0.0372(9) 0.0651(12) 0.0067(8) 0.0230(9) 0.0077(8)
    O2 0.0375(9) 0.0279(8) 0.0473(10) 0.0077(7) 0.0068(7) -0.0008(7)
    O3 0.0477(10) 0.0599(12) 0.0507(11) 0.0287(9) -0.0136(8) -0.0065(9)
    O4 0.0343(9) 0.0393(9) 0.0485(10) 0.0036(7) 0.0039(7) -0.0134(8)
    O5 0.0265(8) 0.0432(9) 0.0504(10) 0.0110(7) 0.0016(7) -0.0048(8)
    O6 0.0564(11) 0.0424(10) 0.0667(12) 0.0250(9) 0.0120(9) 0.0186(9)
    O7 0.0969(16) 0.0589(12) 0.0339(9) 0.0549(12) -0.0067(10) -0.0112(9)
    O8 0.0515(11) 0.0800(14) 0.0464(11) 0.0417(10) 0.0220(9) 0.0206(10)
    N1 0.0290(9) 0.0311(9) 0.0250(9) 0.0072(7) 0.0027(7) 0.0002(7)
    N2 0.0295(9) 0.0299(9) 0.0274(9) 0.0069(7) 0.0019(7) -0.0001(7)
    N3 0.0308(9) 0.0317(9) 0.0248(9) 0.0101(7) 0.0034(7) -0.0003(7)
    N4 0.0336(10) 0.0285(9) 0.0295(10) 0.0059(7) -0.0007(8) 0.0007(7)
    C1 0.0289(10) 0.0265(10) 0.0250(10) 0.0037(8) 0.0072(8) 0.0024(8)
    C2 0.0358(12) 0.0398(13) 0.0305(11) 0.0133(10) 0.0011(9) 0.0002(10)
    C3 0.0445(13) 0.0423(13) 0.0275(11) 0.0094(11) -0.0034(10) 0.0051(10)
    C4 0.0572(15) 0.0431(13) 0.0197(11) 0.0107(11) 0.0026(10) 0.0005(9)
    C5 0.0453(13) 0.0377(12) 0.0281(11) 0.0126(10) 0.0082(10) 0.0007(10)
    C6 0.0279(10) 0.0231(10) 0.0301(11) 0.0026(8) 0.0040(9) -0.0005(8)
    C7 0.0379(12) 0.0421(13) 0.0306(12) 0.0098(10) -0.0025(10) 0.0004(10)
    C8 0.0348(12) 0.0384(13) 0.0465(14) 0.0091(10) -0.0090(10) 0.0022(11)
    C9 0.0314(12) 0.0394(13) 0.0546(15) 0.0138(10) 0.0000(11) -0.0060(11)
    C10 0.0358(12) 0.0382(12) 0.0372(13) 0.0099(10) 0.0061(10) -0.0040(10)
    C11 0.0252(10) 0.0275(10) 0.0289(11) 0.0039(8) 0.0031(8) -0.0003(9)
    C12 0.0364(12) 0.0382(12) 0.0307(12) 0.0141(10) 0.0035(9) 0.0033(10)
    C13 0.0379(13) 0.0499(14) 0.0307(12) 0.0121(11) -0.0001(10) 0.0091(10)
    C14 0.0409(13) 0.0504(14) 0.0233(11) 0.0062(11) 0.0050(10) 0.0010(10)
    C15 0.0361(12) 0.0370(12) 0.0308(12) 0.0093(10) 0.0069(9) -0.0040(10)
    C16 0.0252(10) 0.0284(11) 0.0324(11) 0.0040(8) 0.0034(9) 0.0008(9)
    C17 0.0479(14) 0.0351(12) 0.0296(12) 0.0025(10) -0.0046(10) 0.0028(10)
    C18 0.0426(13) 0.0315(12) 0.0507(15) 0.0031(10) -0.0137(11) 0.0100(11)
    C19 0.0462(15) 0.0433(14) 0.0590(17) 0.0209(12) 0.0053(12) 0.0102(12)
    C20 0.0475(14) 0.0459(14) 0.0477(15) 0.0226(12) 0.0161(12) 0.0090(12)
    C21 0.0288(11) 0.0253(10) 0.0302(11) 0.0063(8) 0.0022(9) 0.0002(8)
    C22 0.0271(10) 0.0222(10) 0.0291(11) 0.0047(8) 0.0022(8) 0.0001(8)
    C23 0.0364(12) 0.0311(11) 0.0323(12) 0.0140(9) 0.0003(9) -0.0055(9)
    C24 0.0261(10) 0.0295(11) 0.0271(11) 0.0075(8) -0.0017(8) -0.0034(8)
    C25 0.0370(12) 0.0433(13) 0.0280(11) 0.0167(10) 0.0010(9) -0.0073(10)
    C26 0.0417(13) 0.0506(14) 0.0249(11) 0.0139(11) 0.0027(10) 0.0010(10)
    C27 0.0332(12) 0.0387(12) 0.0333(12) 0.0101(10) -0.0007(9) 0.0057(10)
    C28 0.0222(10) 0.0276(10) 0.0310(11) 0.0060(8) -0.0008(8) -0.0021(9)
    C29 0.0230(10) 0.0268(10) 0.0287(11) 0.0047(8) -0.0002(8) -0.0025(8)
    C30 0.0327(11) 0.0281(11) 0.0330(11) 0.0105(9) 0.0057(9) 0.0001(9)
    C31 0.0291(11) 0.0255(10) 0.0293(11) 0.0053(8) 0.0039(9) -0.0001(8)
    C32 0.0406(13) 0.0355(12) 0.0329(12) 0.0138(10) 0.0080(10) -0.0031(10)
    C33 0.0538(15) 0.0522(15) 0.0266(12) 0.0178(12) 0.0011(11) -0.0035(11)
    C34 0.0423(13) 0.0407(13) 0.0304(12) 0.0130(10) -0.0032(10) 0.0016(10)
_geom_special_details
;
All e.s.d.'s (except the e.s.d. in the dihedral angle between two l.s. planes)
are estimated using the full covariance matrix. The cell e.s.d.'s are taken
into account individually in the estimation of e.s.d.'s in distances, angles
and torsion angles; correlations between e.s.d.'s in cell parameters are only
used when they are defined by crystal symmetry. An approximate (isotropic)
treatment of cell e.s.d.'s is used for estimating e.s.d.'s involving l.s.
planes.
;
loop_
    _geom_bond_atom_site_label_1
    _geom_bond_atom_site_label_2
    _geom_bond_site_symmetry_2
    _geom_bond_distance
    _geom_bond_publ_flag
    Cd1 N3 . 2.2645(17) y
    Cd1 N1 . 2.3050(17) y
    Cd1 N2 . 2.3356(17) y
    Cd1 O4 1_545 2.3527(16) y
    Cd1 N4 . 2.3882(17) y
    Cd1 O2 . 2.4109(16) y
    S1 O1 . 1.4387(18) ?
    S1 O3 . 1.4465(18) ?
    S1 O2 . 1.4564(16) ?
    S1 C21 . 1.813(2) ?
    S2 O5 . 1.4353(17) ?
    S2 O6 . 1.4481(19) ?
    S2 O4 . 1.4719(18) ?
    S2 C28 . 1.806(2) ?
    O4 Cd1 1_565 2.3527(16) ?
    O7 C23 . 1.215(3) ?
    O8 C30 . 1.211(3) ?
    N1 C2 . 1.340(3) ?
    N1 C1 . 1.343(3) ?
    N2 C6 . 1.342(3) ?
    N2 C7 . 1.343(3) ?
    N3 C12 . 1.334(3) ?
    N3 C11 . 1.348(3) ?
    N4 C16 . 1.338(3) ?
    N4 C17 . 1.344(3) ?
    C1 C5 . 1.383(3) ?
    C1 C6 . 1.492(3) ?
    C2 C3 . 1.372(3) ?
    C2 H2 . 0.9300 ?
    C3 C4 . 1.371(3) ?
    C3 H3 . 0.9300 ?
    C4 C5 . 1.381(3) ?
    C4 H4 . 0.9300 ?
    C5 H5 . 0.9300 ?
    C6 C10 . 1.387(3) ?
    C7 C8 . 1.376(3) ?
    C7 H7 . 0.9300 ?
    C8 C9 . 1.371(4) ?
    C8 H8 . 0.9300 ?
    C9 C10 . 1.378(3) ?
    C9 H9 . 0.9300 ?
    C10 H10 . 0.9300 ?
    C11 C15 . 1.383(3) ?
    C11 C16 . 1.496(3) ?
    C12 C13 . 1.373(3) ?
    C12 H12 . 0.9300 ?
    C13 C14 . 1.373(3) ?
    C13 H13 . 0.9300 ?
    C14 C15 . 1.380(3) ?
    C14 H14 . 0.9300 ?
    C15 H15 . 0.9300 ?
    C16 C20 . 1.389(3) ?
    C17 C18 . 1.374(3) ?
    C17 H17 . 0.9300 ?
    C18 C19 . 1.368(4) ?
    C18 H18 . 0.9300 ?
    C19 C20 . 1.379(4) ?
    C19 H19 . 0.9300 ?
    C20 H20 . 0.9300 ?
    C21 C34 . 1.377(3) ?
    C21 C22 . 1.409(3) ?
    C22 C31 . 1.402(3) ?
    C22 C23 . 1.483(3) ?
    C23 C24 . 1.499(3) ?
    C24 C25 . 1.385(3) ?
    C24 C29 . 1.405(3) ?
    C25 C26 . 1.374(3) ?
    C25 H25 . 0.9300 ?
    C26 C27 . 1.391(3) ?
    C26 H26 . 0.9300 ?
    C27 C28 . 1.373(3) ?
    C27 H27 . 0.9300 ?
    C28 C29 . 1.408(3) ?
    C29 C30 . 1.489(3) ?
    C30 C31 . 1.494(3) ?
    C31 C32 . 1.389(3) ?
    C32 C33 . 1.373(3) ?
    C32 H32 . 0.9300 ?
    C33 C34 . 1.388(3) ?
    C33 H33 . 0.9300 ?
    C34 H34 . 0.9300 ?
loop_
    _geom_angle_atom_site_label_1
    _geom_angle_atom_site_label_2
    _geom_angle_atom_site_label_3
    _geom_angle_site_symmetry_1
    _geom_angle_site_symmetry_3
    _geom_angle
    _geom_angle_publ_flag
    N3 Cd1 N1 . . 166.26(6) ?
    N3 Cd1 N2 . . 114.20(6) ?
    N1 Cd1 N2 . . 71.82(6) ?
    N3 Cd1 O4 . 1_545 100.05(6) ?
    N1 Cd1 O4 . 1_545 92.77(6) ?
    N2 Cd1 O4 . 1_545 84.02(6) ?
    N3 Cd1 N4 . . 71.49(6) ?
    N1 Cd1 N4 . . 105.00(6) ?
    N2 Cd1 N4 . . 168.49(6) ?
    O4 Cd1 N4 1_545 . 85.11(6) ?
    N3 Cd1 O2 . . 85.54(6) ?
    N1 Cd1 O2 . . 81.21(6) ?
    N2 Cd1 O2 . . 99.17(6) ?
    O4 Cd1 O2 1_545 . 171.85(6) ?
    N4 Cd1 O2 . . 91.13(6) ?
    O1 S1 O3 . . 113.39(12) ?
    O1 S1 O2 . . 113.56(10) ?
    O3 S1 O2 . . 111.31(11) ?
    O1 S1 C21 . . 106.45(10) ?
    O3 S1 C21 . . 103.90(10) ?
    O2 S1 C21 . . 107.45(9) ?
    O5 S2 O6 . . 113.97(11) ?
    O5 S2 O4 . . 113.30(10) ?
    O6 S2 O4 . . 111.62(12) ?
    O5 S2 C28 . . 108.28(10) ?
    O6 S2 C28 . . 104.48(10) ?
    O4 S2 C28 . . 104.26(9) ?
    S1 O2 Cd1 . . 148.54(9) ?
    S2 O4 Cd1 . 1_565 122.01(10) ?
    C2 N1 C1 . . 118.40(18) ?
    C2 N1 Cd1 . . 123.63(14) ?
    C1 N1 Cd1 . . 117.25(13) ?
    C6 N2 C7 . . 118.44(18) ?
    C6 N2 Cd1 . . 116.16(13) ?
    C7 N2 Cd1 . . 125.05(14) ?
    C12 N3 C11 . . 118.79(18) ?
    C12 N3 Cd1 . . 121.94(14) ?
    C11 N3 Cd1 . . 119.26(14) ?
    C16 N4 C17 . . 118.06(19) ?
    C16 N4 Cd1 . . 115.03(14) ?
    C17 N4 Cd1 . . 126.90(15) ?
    N1 C1 C5 . . 121.1(2) ?
    N1 C1 C6 . . 117.06(18) ?
    C5 C1 C6 . . 121.76(19) ?
    N1 C2 C3 . . 123.4(2) ?
    N1 C2 H2 . . 118.3 ?
    C3 C2 H2 . . 118.3 ?
    C4 C3 C2 . . 118.3(2) ?
    C4 C3 H3 . . 120.9 ?
    C2 C3 H3 . . 120.9 ?
    C3 C4 C5 . . 119.2(2) ?
    C3 C4 H4 . . 120.4 ?
    C5 C4 H4 . . 120.4 ?
    C4 C5 C1 . . 119.6(2) ?
    C4 C5 H5 . . 120.2 ?
    C1 C5 H5 . . 120.2 ?
    N2 C6 C10 . . 121.4(2) ?
    N2 C6 C1 . . 117.14(17) ?
    C10 C6 C1 . . 121.50(19) ?
    N2 C7 C8 . . 122.9(2) ?
    N2 C7 H7 . . 118.6 ?
    C8 C7 H7 . . 118.6 ?
    C9 C8 C7 . . 118.7(2) ?
    C9 C8 H8 . . 120.7 ?
    C7 C8 H8 . . 120.7 ?
    C8 C9 C10 . . 119.2(2) ?
    C8 C9 H9 . . 120.4 ?
    C10 C9 H9 . . 120.4 ?
    C9 C10 C6 . . 119.4(2) ?
    C9 C10 H10 . . 120.3 ?
    C6 C10 H10 . . 120.3 ?
    N3 C11 C15 . . 121.1(2) ?
    N3 C11 C16 . . 116.78(18) ?
    C15 C11 C16 . . 122.14(19) ?
    N3 C12 C13 . . 123.1(2) ?
    N3 C12 H12 . . 118.4 ?
    C13 C12 H12 . . 118.4 ?
    C12 C13 C14 . . 118.1(2) ?
    C12 C13 H13 . . 120.9 ?
    C14 C13 H13 . . 120.9 ?
    C13 C14 C15 . . 119.7(2) ?
    C13 C14 H14 . . 120.1 ?
    C15 C14 H14 . . 120.1 ?
    C14 C15 C11 . . 119.1(2) ?
    C14 C15 H15 . . 120.4 ?
    C11 C15 H15 . . 120.4 ?
    N4 C16 C20 . . 121.5(2) ?
    N4 C16 C11 . . 117.42(18) ?
    C20 C16 C11 . . 121.1(2) ?
    N4 C17 C18 . . 123.2(2) ?
    N4 C17 H17 . . 118.4 ?
    C18 C17 H17 . . 118.4 ?
    C19 C18 C17 . . 118.7(2) ?
    C19 C18 H18 . . 120.7 ?
    C17 C18 H18 . . 120.7 ?
    C18 C19 C20 . . 119.0(2) ?
    C18 C19 H19 . . 120.5 ?
    C20 C19 H19 . . 120.5 ?
    C19 C20 C16 . . 119.6(2) ?
    C19 C20 H20 . . 120.2 ?
    C16 C20 H20 . . 120.2 ?
    C34 C21 C22 . . 119.58(19) ?
    C34 C21 S1 . . 114.81(16) ?
    C22 C21 S1 . . 125.42(16) ?
    C31 C22 C21 . . 118.18(19) ?
    C31 C22 C23 . . 117.20(18) ?
    C21 C22 C23 . . 124.61(18) ?
    O7 C23 C22 . . 122.5(2) ?
    O7 C23 C24 . . 119.4(2) ?
    C22 C23 C24 . . 118.09(17) ?
    C25 C24 C29 . . 120.49(19) ?
    C25 C24 C23 . . 117.80(18) ?
    C29 C24 C23 . . 121.70(19) ?
    C26 C25 C24 . . 120.4(2) ?
    C26 C25 H25 . . 119.8 ?
    C24 C25 H25 . . 119.8 ?
    C25 C26 C27 . . 119.4(2) ?
    C25 C26 H26 . . 120.3 ?
    C27 C26 H26 . . 120.3 ?
    C28 C27 C26 . . 121.3(2) ?
    C28 C27 H27 . . 119.4 ?
    C26 C27 H27 . . 119.4 ?
    C27 C28 C29 . . 119.72(19) ?
    C27 C28 S2 . . 116.19(16) ?
    C29 C28 S2 . . 123.97(16) ?
    C24 C29 C28 . . 118.45(19) ?
    C24 C29 C30 . . 116.71(18) ?
    C28 C29 C30 . . 124.78(18) ?
    O8 C30 C29 . . 122.7(2) ?
    O8 C30 C31 . . 119.8(2) ?
    C29 C30 C31 . . 117.46(17) ?
    C32 C31 C22 . . 121.0(2) ?
    C32 C31 C30 . . 117.17(18) ?
    C22 C31 C30 . . 121.86(19) ?
    C33 C32 C31 . . 120.3(2) ?
    C33 C32 H32 . . 119.9 ?
    C31 C32 H32 . . 119.9 ?
    C32 C33 C34 . . 119.2(2) ?
    C32 C33 H33 . . 120.4 ?
    C34 C33 H33 . . 120.4 ?
    C21 C34 C33 . . 121.7(2) ?
    C21 C34 H34 . . 119.1 ?
    C33 C34 H34 . . 119.1 ?
loop_
    _geom_torsion_atom_site_label_1
    _geom_torsion_atom_site_label_2
    _geom_torsion_atom_site_label_3
    _geom_torsion_atom_site_label_4
    _geom_torsion_site_symmetry_1
    _geom_torsion_site_symmetry_2
    _geom_torsion_site_symmetry_3
    _geom_torsion_site_symmetry_4
    _geom_torsion
    _geom_torsion_publ_flag
    O1 S1 O2 Cd1 . . . . -133.06(19) ?
    O3 S1 O2 Cd1 . . . . 97.5(2) ?
    C21 S1 O2 Cd1 . . . . -15.6(2) ?
    N3 Cd1 O2 S1 . . . . 135.7(2) ?
    N1 Cd1 O2 S1 . . . . -47.93(19) ?
    N2 Cd1 O2 S1 . . . . 21.9(2) ?
    O4 Cd1 O2 S1 1_545 . . . -90.6(4) ?
    N4 Cd1 O2 S1 . . . . -152.9(2) ?
    O5 S2 O4 Cd1 . . . 1_565 -153.24(9) ?
    O6 S2 O4 Cd1 . . . 1_565 -22.97(14) ?
    C28 S2 O4 Cd1 . . . 1_565 89.25(12) ?
    N3 Cd1 N1 C2 . . . . -54.1(3) ?
    N2 Cd1 N1 C2 . . . . -172.37(19) ?
    O4 Cd1 N1 C2 1_545 . . . 104.84(18) ?
    N4 Cd1 N1 C2 . . . . 19.17(19) ?
    O2 Cd1 N1 C2 . . . . -69.64(17) ?
    N3 Cd1 N1 C1 . . . . 116.1(3) ?
    N2 Cd1 N1 C1 . . . . -2.19(14) ?
    O4 Cd1 N1 C1 1_545 . . . -84.98(15) ?
    N4 Cd1 N1 C1 . . . . -170.65(14) ?
    O2 Cd1 N1 C1 . . . . 100.54(15) ?
    N3 Cd1 N2 C6 . . . . -169.45(14) ?
    N1 Cd1 N2 C6 . . . . -2.71(14) ?
    O4 Cd1 N2 C6 1_545 . . . 92.20(15) ?
    N4 Cd1 N2 C6 . . . . 73.0(3) ?
    O2 Cd1 N2 C6 . . . . -80.24(15) ?
    N3 Cd1 N2 C7 . . . . 17.4(2) ?
    N1 Cd1 N2 C7 . . . . -175.85(19) ?
    O4 Cd1 N2 C7 1_545 . . . -80.94(18) ?
    N4 Cd1 N2 C7 . . . . -100.1(3) ?
    O2 Cd1 N2 C7 . . . . 106.62(18) ?
    N1 Cd1 N3 C12 . . . . -105.1(3) ?
    N2 Cd1 N3 C12 . . . . 8.35(19) ?
    O4 Cd1 N3 C12 1_545 . . . 96.27(17) ?
    N4 Cd1 N3 C12 . . . . 177.60(19) ?
    O2 Cd1 N3 C12 . . . . -89.71(17) ?
    N1 Cd1 N3 C11 . . . . 76.2(3) ?
    N2 Cd1 N3 C11 . . . . -170.32(15) ?
    O4 Cd1 N3 C11 1_545 . . . -82.40(16) ?
    N4 Cd1 N3 C11 . . . . -1.07(15) ?
    O2 Cd1 N3 C11 . . . . 91.62(16) ?
    N3 Cd1 N4 C16 . . . . 1.55(14) ?
    N1 Cd1 N4 C16 . . . . -164.57(14) ?
    N2 Cd1 N4 C16 . . . . 123.0(3) ?
    O4 Cd1 N4 C16 1_545 . . . 103.87(15) ?
    O2 Cd1 N4 C16 . . . . -83.37(15) ?
    N3 Cd1 N4 C17 . . . . -177.3(2) ?
    N1 Cd1 N4 C17 . . . . 16.59(19) ?
    N2 Cd1 N4 C17 . . . . -55.8(4) ?
    O4 Cd1 N4 C17 1_545 . . . -74.98(19) ?
    O2 Cd1 N4 C17 . . . . 97.79(19) ?
    C2 N1 C1 C5 . . . . -0.3(3) ?
    Cd1 N1 C1 C5 . . . . -171.01(16) ?
    C2 N1 C1 C6 . . . . 177.15(19) ?
    Cd1 N1 C1 C6 . . . . 6.4(2) ?
    C1 N1 C2 C3 . . . . -0.1(3) ?
    Cd1 N1 C2 C3 . . . . 169.98(18) ?
    N1 C2 C3 C4 . . . . 0.2(4) ?
    C2 C3 C4 C5 . . . . 0.1(4) ?
    C3 C4 C5 C1 . . . . -0.5(4) ?
    N1 C1 C5 C4 . . . . 0.6(3) ?
    C6 C1 C5 C4 . . . . -176.8(2) ?
    C7 N2 C6 C10 . . . . 0.2(3) ?
    Cd1 N2 C6 C10 . . . . -173.46(16) ?
    C7 N2 C6 C1 . . . . -179.50(19) ?
    Cd1 N2 C6 C1 . . . . 6.9(2) ?
    N1 C1 C6 N2 . . . . -9.0(3) ?
    C5 C1 C6 N2 . . . . 168.4(2) ?
    N1 C1 C6 C10 . . . . 171.4(2) ?
    C5 C1 C6 C10 . . . . -11.2(3) ?
    C6 N2 C7 C8 . . . . 1.2(3) ?
    Cd1 N2 C7 C8 . . . . 174.19(18) ?
    N2 C7 C8 C9 . . . . -1.9(4) ?
    C7 C8 C9 C10 . . . . 1.2(4) ?
    C8 C9 C10 C6 . . . . 0.1(4) ?
    N2 C6 C10 C9 . . . . -0.8(3) ?
    C1 C6 C10 C9 . . . . 178.8(2) ?
    C12 N3 C11 C15 . . . . 0.9(3) ?
    Cd1 N3 C11 C15 . . . . 179.65(16) ?
    C12 N3 C11 C16 . . . . -178.19(19) ?
    Cd1 N3 C11 C16 . . . . 0.5(2) ?
    C11 N3 C12 C13 . . . . -1.3(3) ?
    Cd1 N3 C12 C13 . . . . -179.92(18) ?
    N3 C12 C13 C14 . . . . 0.3(4) ?
    C12 C13 C14 C15 . . . . 1.0(4) ?
    C13 C14 C15 C11 . . . . -1.3(4) ?
    N3 C11 C15 C14 . . . . 0.3(3) ?
    C16 C11 C15 C14 . . . . 179.4(2) ?
    C17 N4 C16 C20 . . . . -1.6(3) ?
    Cd1 N4 C16 C20 . . . . 179.43(18) ?
    C17 N4 C16 C11 . . . . 177.09(19) ?
    Cd1 N4 C16 C11 . . . . -1.9(2) ?
    N3 C11 C16 N4 . . . . 1.0(3) ?
    C15 C11 C16 N4 . . . . -178.1(2) ?
    N3 C11 C16 C20 . . . . 179.7(2) ?
    C15 C11 C16 C20 . . . . 0.6(3) ?
    C16 N4 C17 C18 . . . . 0.8(3) ?
    Cd1 N4 C17 C18 . . . . 179.62(17) ?
    N4 C17 C18 C19 . . . . 0.6(4) ?
    C17 C18 C19 C20 . . . . -1.2(4) ?
    C18 C19 C20 C16 . . . . 0.4(4) ?
    N4 C16 C20 C19 . . . . 1.1(4) ?
    C11 C16 C20 C19 . . . . -177.6(2) ?
    O1 S1 C21 C34 . . . . -125.08(19) ?
    O3 S1 C21 C34 . . . . -5.1(2) ?
    O2 S1 C21 C34 . . . . 112.94(18) ?
    O1 S1 C21 C22 . . . . 49.9(2) ?
    O3 S1 C21 C22 . . . . 169.90(19) ?
    O2 S1 C21 C22 . . . . -72.0(2) ?
    C34 C21 C22 C31 . . . . 0.2(3) ?
    S1 C21 C22 C31 . . . . -174.63(16) ?
    C34 C21 C22 C23 . . . . -178.8(2) ?
    S1 C21 C22 C23 . . . . 6.4(3) ?
    C31 C22 C23 O7 . . . . -160.9(2) ?
    C21 C22 C23 O7 . . . . 18.1(4) ?
    C31 C22 C23 C24 . . . . 20.5(3) ?
    C21 C22 C23 C24 . . . . -160.5(2) ?
    O7 C23 C24 C25 . . . . -14.3(3) ?
    C22 C23 C24 C25 . . . . 164.3(2) ?
    O7 C23 C24 C29 . . . . 166.8(2) ?
    C22 C23 C24 C29 . . . . -14.5(3) ?
    C29 C24 C25 C26 . . . . 4.1(3) ?
    C23 C24 C25 C26 . . . . -174.7(2) ?
    C24 C25 C26 C27 . . . . -0.1(4) ?
    C25 C26 C27 C28 . . . . -3.0(4) ?
    C26 C27 C28 C29 . . . . 2.0(3) ?
    C26 C27 C28 S2 . . . . 178.08(18) ?
    O5 S2 C28 C27 . . . . 108.37(18) ?
    O6 S2 C28 C27 . . . . -13.4(2) ?
    O4 S2 C28 C27 . . . . -130.72(17) ?
    O5 S2 C28 C29 . . . . -75.71(19) ?
    O6 S2 C28 C29 . . . . 162.48(18) ?
    O4 S2 C28 C29 . . . . 45.2(2) ?
    C25 C24 C29 C28 . . . . -5.1(3) ?
    C23 C24 C29 C28 . . . . 173.74(19) ?
    C25 C24 C29 C30 . . . . 172.3(2) ?
    C23 C24 C29 C30 . . . . -8.9(3) ?
    C27 C28 C29 C24 . . . . 2.0(3) ?
    S2 C28 C29 C24 . . . . -173.74(15) ?
    C27 C28 C29 C30 . . . . -175.1(2) ?
    S2 C28 C29 C30 . . . . 9.1(3) ?
    C24 C29 C30 O8 . . . . -153.2(2) ?
    C28 C29 C30 O8 . . . . 24.0(3) ?
    C24 C29 C30 C31 . . . . 25.7(3) ?
    C28 C29 C30 C31 . . . . -157.10(19) ?
    C21 C22 C31 C32 . . . . -1.9(3) ?
    C23 C22 C31 C32 . . . . 177.2(2) ?
    C21 C22 C31 C30 . . . . 177.53(19) ?
    C23 C22 C31 C30 . . . . -3.4(3) ?
    O8 C30 C31 C32 . . . . -21.7(3) ?
    C29 C30 C31 C32 . . . . 159.4(2) ?
    O8 C30 C31 C22 . . . . 158.9(2) ?
    C29 C30 C31 C22 . . . . -20.1(3) ?
    C22 C31 C32 C33 . . . . 2.2(4) ?
    C30 C31 C32 C33 . . . . -177.2(2) ?
    C31 C32 C33 C34 . . . . -0.8(4) ?
    C22 C21 C34 C33 . . . . 1.2(4) ?
    S1 C21 C34 C33 . . . . 176.5(2) ?
    C32 C33 C34 C21 . . . . -0.9(4) ?
loop_
    _geom_hbond_atom_site_label_D
    _geom_hbond_atom_site_label_H
    _geom_hbond_atom_site_label_A
    _geom_hbond_site_symmetry_A
    _geom_hbond_distance_DH
    _geom_hbond_distance_HA
    _geom_hbond_distance_DA
    _geom_hbond_angle_DHA
    C4 H4 O5 2_667 0.93 2.48 3.200(3) 134.9
    C5 H5 O4 2_667 0.93 2.53 3.239(3) 133.2
    C14 H14 O2 2_756 0.93 2.54 3.267(3) 135.6
data_global
_journal_date_recd_electronic     2009-10-22
_journal_date_accepted     2009-11-06
_journal_name_full     'Acta Crystallographica, Section E'
_journal_year     2009
_journal_volume     65
_journal_issue     12
_journal_page_first     m1580
_journal_page_last     m1581
_journal_paper_category     QM
_journal_coeditor_code     SI2219
_publ_contact_author_name     'Jia Jia'
_publ_contact_author_address
;
Department of chemistry, Baicheng Normal University, Baicheng 137000, People's
Republic of China
;
_publ_contact_author_email     'jj_zhx@126.com'
_publ_contact_author_fax     ?
_publ_contact_author_phone     '13843601677'
_publ_section_title
;\
<i>catena</i>-Poly[[bis(2,2'-bipyridine-\k^2^<i>N</i>,<i>N</i>')cadmium(II)]-\
\m-9,10-dioxoanthracene-1,5-disulfonato-\k^2^<i>O^1^</i>:<i>O</i>^5^]
;
loop_
    _publ_author_name
    _publ_author_footnote
    _publ_author_address
    'Jia, Jia' .
;
Department of Chemistry, Baicheng Normal College, Baicheng, Jilin 137000,
People's Republic of China
;
    'Zhang, Youdi' .
;
College of Chemistry, Northeast Normal University, Changchun, Jilin 130024,
People's Republic of China
;
    'Zhao, Yanhui' .
;
College of Chemistry, Jilin Normal University, Siping, Jilin 136000,
People's Republic of China
;
