# Supplementary material for: catena-Poly[[bis­(2,2′-bipyridine-κ2 N,N′)cadmium(II)]-μ-9,10-dioxo­anthracene-1,5-disulfonato-κ2 O 1:O 5]
Source: Acta Crystallogr Sect E Struct Rep Online. 2009 Nov 14;65(Pt 12):m1580–1. doi: 10.1107/S1600536809046881 (PMC2971852; doi:10.1107/S1600536809046881)
Supplement: Supplementary file 2 [file e-65-m1580-Isup2.hkl]

# 
# h,k,l, Fc-squared, Fo-squared, sigma(Fo-squared) and status flag 
# 
data_I
_shelx_title ' 71210C in P-1' 
_shelx_refln_list_code          4 
_shelx_F_calc_maximum      166.46 
_exptl_crystal_F_000       796.00 
_reflns_d_resolution_high  0.8409 
 
loop_ 
 _symmetry_equiv_pos_as_xyz 
 'x, y, z' 
 '-x, -y, -z' 
 
_cell_length_a    10.3807 
_cell_length_b    10.7406 
_cell_length_c    13.1289 
_cell_angle_alpha  94.044 
_cell_angle_beta   90.239 
_cell_angle_gamma  97.025 
 
_shelx_F_squared_multiplier     1.000 
 
loop_ 
 _refln_index_h 
 _refln_index_k 
 _refln_index_l 
 _refln_F_squared_calc 
 _refln_F_squared_meas 
 _refln_F_squared_sigma 
 _refln_observed_status 
   1   0   0      457.55      478.03      7.13 o 
   2   0   0      967.80      949.98     13.99 o 
   3   0   0       24.13       27.94      1.78 o 
   4   0   0     9715.60     9018.59    107.22 o 
   5   0   0      513.75      516.95      8.50 o 
   6   0   0     1252.55     1269.77     16.28 o 
   7   0   0      118.60      108.26      4.91 o 
   8   0   0     4210.06     4205.26     67.37 o 
   9   0   0      463.00      461.45     14.96 o 
  10   0   0      113.22      123.93      8.42 o 
  11   0   0       24.65       21.70      5.05 o 
  12   0   0      883.08      931.19     25.91 o 
 -12   1   0      245.96      243.65     13.09 o 
 -11   1   0      484.47      500.32     17.56 o 
 -10   1   0     1460.72     1439.03     30.58 o 
  -9   1   0     1208.79     1175.17     25.65 o 
  -8   1   0     1624.34     1544.13     20.64 o 
  -7   1   0       91.56       84.46      4.33 o 
  -6   1   0     5921.51     5845.14     53.86 o 
  -5   1   0      218.94      207.34      5.22 o 
  -4   1   0     5189.71     4777.77     42.96 o 
  -3   1   0      122.21      136.05      3.46 o 
  -2   1   0     5876.96     5443.73     64.72 o 
  -1   1   0        8.48       -1.55      1.04 o 
   1   1   0      247.02      182.43      5.05 o 
   2   1   0     8374.89     8052.40     67.63 o 
   3   1   0    18323.84    17589.68    147.41 o 
   4   1   0     2347.63     2350.76     23.43 o 
   5   1   0     1235.88     1297.81     15.60 o 
   6   1   0     2003.40     1999.54     22.56 o 
   7   1   0     1427.34     1372.35     18.18 o 
   8   1   0      822.31      847.13     14.26 o 
   9   1   0        1.26       -0.65      3.04 o 
  10   1   0      499.03      494.04     16.58 o 
  11   1   0      538.55      533.68     18.07 o 
  12   1   0      338.26      342.83     15.35 o 
 -12   2   0       58.54       58.24      7.19 o 
 -11   2   0      198.10      167.92     10.62 o 
 -10   2   0     1029.90     1048.45     25.46 o 
  -9   2   0        2.52        5.77      3.43 o 
  -8   2   0      237.49      244.69     10.11 o 
  -7   2   0      399.06      364.65     10.69 o 
  -6   2   0     8656.28     8334.02     81.01 o 
  -5   2   0     1171.98     1309.22     15.53 o 
  -4   2   0     2543.47     2623.39     20.60 o 
  -3   2   0      973.14     1019.59      9.15 o 
  -1   2   0       62.89       60.51      2.72 o 
   0   2   0     1749.18     1758.54     23.39 o 
   1   2   0     6013.77     6064.74     71.78 o 
   3   2   0     2057.39     2172.62     26.27 o 
   4   2   0     6355.07     6663.67     58.74 o 
   5   2   0      356.97      321.82      6.71 o 
   6   2   0     1178.46     1106.79     24.03 o 
   7   2   0     1498.39     1514.32     19.69 o 
   8   2   0      107.99      111.11      5.31 o 
   9   2   0     1072.48     1043.95     33.43 o 
  10   2   0     1029.47      997.53     24.42 o 
  11   2   0       12.69        9.33      4.21 o 
 -12   3   0      457.71      467.60     18.46 o 
 -11   3   0     1167.12     1165.19     28.89 o 
 -10   3   0     1353.75     1359.02     30.19 o 
  -9   3   0        7.61        7.71      3.37 o 
  -8   3   0     2766.78     2845.34     45.80 o 
  -7   3   0      843.81      817.85     12.48 o 
  -6   3   0     1828.98     1776.95     32.23 o 
  -5   3   0      889.31      951.80      9.92 o 
  -4   3   0     3489.93     3574.90     27.04 o 
  -3   3   0       36.49       42.39      1.69 o 
  -2   3   0    14692.90    13634.24    114.59 o 
  -1   3   0     4748.92     4613.21     56.88 o 
   0   3   0     2053.56     1998.50     27.40 o 
   1   3   0    15812.45    15250.93    182.30 o 
   2   3   0    11250.85    11289.49     95.05 o 
   3   3   0      890.10      882.59     11.52 o 
   4   3   0     5045.82     5159.80     47.42 o 
   5   3   0     2725.95     2949.26     30.44 o 
   6   3   0     1151.84     1182.73     16.27 o 
   7   3   0      401.59      416.26      9.27 o 
   8   3   0      387.82      353.60     15.39 o 
   9   3   0     1065.33     1034.45     17.41 o 
  10   3   0      443.02      455.68     16.20 o 
  11   3   0       29.45       56.36      6.93 o 
 -12   4   0      267.55      280.64     14.51 o 
 -11   4   0      461.72      444.28     17.36 o 
 -10   4   0       67.68       73.46      7.32 o 
  -9   4   0      342.34      352.55     13.86 o 
  -8   4   0     1925.23     1944.60     35.57 o 
  -7   4   0       20.90       29.61      4.21 o 
  -6   4   0      482.52      498.64      7.03 o 
  -5   4   0      954.55      979.77     10.33 o 
  -4   4   0    10654.71    10602.04    130.34 o 
  -3   4   0      382.88      395.57     15.45 o 
  -2   4   0     3818.39     3937.84     51.44 o 
  -1   4   0       83.28       69.58      3.76 o 
   0   4   0     7543.16     7103.21     86.23 o 
   1   4   0      127.47      124.77      4.99 o 
   2   4   0     6967.29     7312.89     64.25 o 
   3   4   0     6841.06     6976.94     62.14 o 
   4   4   0     2240.19     2250.36     24.72 o 
   5   4   0     1762.30     1847.55     22.61 o 
   6   4   0       12.32       10.74      2.53 o 
   7   4   0      242.74      226.99      7.28 o 
   8   4   0      579.99      589.28     12.36 o 
   9   4   0      564.99      557.79     12.49 o 
  10   4   0       39.33       36.08      5.90 o 
  11   4   0      455.49      462.75     17.36 o 
 -11   5   0      268.42      258.55     13.60 o 
 -10   5   0      868.24      832.27     23.65 o 
  -9   5   0      312.52      303.90     13.22 o 
  -8   5   0     1608.87     1618.61     32.20 o 
  -7   5   0      374.10      363.24     12.96 o 
  -6   5   0     1968.79     1980.85     18.18 o 
  -5   5   0       62.73       57.81      6.87 o 
  -4   5   0     5107.30     5150.40     47.44 o 
  -3   5   0     2161.17     2257.04     23.83 o 
  -2   5   0     2002.99     2046.69     31.29 o 
  -1   5   0      494.28      526.17     12.31 o 
   0   5   0     3025.98     2998.68     41.72 o 
   1   5   0     2283.20     2315.61     33.82 o 
   2   5   0     1963.25     2075.39     22.86 o 
   3   5   0      618.76      705.62     11.28 o 
   4   5   0     2709.12     2788.99     30.11 o 
   5   5   0      170.45      168.63      5.88 o 
   6   5   0     1133.30     1184.36     17.63 o 
   7   5   0      659.63      692.10     13.30 o 
   8   5   0      510.89      503.92     11.73 o 
   9   5   0      313.75      311.08      9.57 o 
  10   5   0        0.05        3.00      3.27 o 
 -11   6   0        9.34       11.01      4.79 o 
 -10   6   0     1486.05     1514.18     34.21 o 
  -9   6   0      111.21      106.70      8.36 o 
  -8   6   0       58.83       56.88      6.28 o 
  -7   6   0      243.60      232.64     10.62 o 
  -6   6   0     2752.75     2813.08     45.48 o 
  -5   6   0      287.84      312.51      7.61 o 
  -4   6   0      412.04      486.12     12.92 o 
  -3   6   0      272.16      269.72      6.53 o 
  -2   6   0     7712.65     7735.69     97.11 o 
  -1   6   0     3444.16     3586.78     50.14 o 
   0   6   0     1605.94     1696.48     28.05 o 
   1   6   0     3288.87     3310.10     46.77 o 
   2   6   0      734.76      672.17     12.44 o 
   3   6   0       44.60       33.98      3.47 o 
   4   6   0       10.14        9.49      3.27 o 
   5   6   0     1686.32     1768.13     23.02 o 
   6   6   0      756.68      770.26     14.24 o 
   7   6   0      740.40      762.30     14.62 o 
   8   6   0      112.06      122.52      6.96 o 
   9   6   0      107.35      132.99      8.58 o 
  10   6   0      117.26      124.90     10.69 o 
 -11   7   0      258.94      284.20     14.77 o 
 -10   7   0       87.54       84.28      8.49 o 
  -9   7   0      355.82      340.37     15.03 o 
  -8   7   0      908.95      925.36     24.49 o 
  -7   7   0      258.23      255.18     11.92 o 
  -6   7   0      170.31      185.99      9.72 o 
  -5   7   0     1204.97     1196.80     25.59 o 
  -4   7   0      921.65      906.39     13.93 o 
  -3   7   0       20.74       27.60      3.95 o 
  -2   7   0     2141.42     2185.33     35.95 o 
  -1   7   0     1930.19     1964.10     33.10 o 
   0   7   0     1587.39     1635.26     28.76 o 
   1   7   0     1290.45     1257.44     23.97 o 
   2   7   0      603.91      571.13     14.96 o 
   3   7   0      270.31      277.08     11.08 o 
   4   7   0     1042.14     1013.85     16.23 o 
   5   7   0     1383.83     1403.36     20.66 o 
   6   7   0      378.66      391.07     10.30 o 
   7   7   0      124.55      154.26      6.98 o 
   8   7   0       23.76       25.99      4.01 o 
   9   7   0      249.67      269.37     14.71 o 
 -10   8   0      194.51      208.80     12.83 o 
  -9   8   0       44.81       57.20      7.13 o 
  -8   8   0     1085.99     1037.31     27.01 o 
  -7   8   0       78.19       91.09      7.84 o 
  -6   8   0     1785.12     1742.15     34.85 o 
  -5   8   0      223.85      228.49     10.88 o 
  -4   8   0     2670.91     2625.66     43.99 o 
  -3   8   0     1343.62     1381.95     27.79 o 
  -2   8   0        1.38        4.99      2.85 o 
  -1   8   0     1028.48      992.54     22.22 o 
   0   8   0     3593.21     3572.99     53.32 o 
   1   8   0      303.16      301.44     11.21 o 
   2   8   0       11.91       29.70     10.49 o 
   3   8   0     2172.07     2177.87     30.84 o 
   4   8   0      404.26      413.88     25.20 o 
   5   8   0      192.95      203.34      7.71 o 
   6   8   0      328.79      320.48      9.83 o 
   7   8   0      157.01      175.56     11.60 o 
   8   8   0      128.02      139.22     11.01 o 
  -9   9   0      355.08      377.94     17.17 o 
  -8   9   0      374.75      368.75     16.13 o 
  -7   9   0     1389.64     1370.36     32.07 o 
  -6   9   0      112.28      107.09      8.49 o 
  -5   9   0       45.02       37.90      5.57 o 
  -4   9   0      112.27      110.33      7.97 o 
  -3   9   0      891.74      895.89     22.67 o 
  -2   9   0      172.06      163.97      9.07 o 
  -1   9   0        1.23        8.49      3.24 o 
   0   9   0      937.75      906.06     21.90 o 
   1   9   0     1240.48     1290.68     27.08 o 
   2   9   0        9.42        3.01      2.33 o 
   3   9   0      310.24      309.51      9.28 o 
   4   9   0       81.28       84.99      5.50 o 
   5   9   0      452.66      504.60     12.63 o 
   6   9   0      181.83      162.48     11.53 o 
   7   9   0      434.55      428.86     18.92 o 
  -8  10   0       36.32       26.04      6.09 o 
  -7  10   0       50.24       69.51      7.84 o 
  -6  10   0      317.47      334.35     15.03 o 
  -5  10   0      282.40      274.36     13.15 o 
  -4  10   0      319.46      332.14     14.32 o 
  -3  10   0     1227.85     1195.83     20.02 o 
  -2  10   0      976.79      888.95     23.52 o 
  -1  10   0      790.96      792.04     21.51 o 
   0  10   0      290.42      285.37     12.37 o 
   1  10   0     1043.27     1013.58     18.07 o 
   2  10   0      608.58      600.19     18.85 o 
   3  10   0      562.96      570.43     13.44 o 
   4  10   0      228.13      226.75      8.75 o 
   5  10   0      173.74      178.22     12.44 o 
   6  10   0      119.87      132.61     11.53 o 
  -7  11   0       83.68       92.25      9.46 o 
  -6  11   0      434.85      466.83     18.53 o 
  -5  11   0     1519.66     1557.78     35.89 o 
  -4  11   0       30.65       30.77      6.15 o 
  -3  11   0       18.93       29.93      5.44 o 
  -2  11   0       87.34       91.15      8.10 o 
  -1  11   0      305.63      300.85     13.54 o 
   0  11   0       47.82       52.15      6.41 o 
   1  11   0        2.29        5.49      3.14 o 
   2  11   0      200.60      176.94      7.91 o 
   3  11   0      746.64      769.43     25.14 o 
   4  11   0       10.11       24.62      6.74 o 
  -5  12   0      312.61      329.55     16.20 o 
  -4  12   0      169.37      163.58     11.34 o 
  -3  12   0      114.11      126.65     10.49 o 
  -2  12   0        2.99        4.86      4.60 o 
  -1  12   0      828.09      793.01     23.71 o 
   0  12   0       79.38       83.20      6.16 o 
   1  12   0      225.48      236.83      9.52 o 
   2  12   0      174.78      210.22     13.73 o 
  -2 -12   1      747.83      776.43     26.17 o 
  -1 -12   1      105.04       97.37      9.98 o 
   0 -12   1     1505.15     1483.73     36.67 o 
   1 -12   1      103.96      112.04     14.25 o 
   2 -12   1      763.73      796.44     23.71 o 
   3 -12   1      182.79      182.56     11.92 o 
   4 -12   1      135.83      135.46     10.43 o 
   5 -12   1        1.30        2.07      4.99 o 
  -4 -11   1      482.08      536.92     21.70 o 
  -3 -11   1       26.19       29.09      6.67 o 
  -2 -11   1      132.00      128.79     10.49 o 
  -1 -11   1      736.55      726.62     16.97 o 
   0 -11   1     1022.44     1031.36     18.81 o 
   1 -11   1       94.35      109.42      6.35 o 
   2 -11   1      107.59      111.23      9.00 o 
   3 -11   1       53.19       47.23      6.41 o 
   4 -11   1      679.54      678.09     21.44 o 
   5 -11   1       29.17       22.35      5.44 o 
   6 -11   1       24.15       24.62      6.09 o 
   7 -11   1      297.01      323.40     15.94 o 
  -6 -10   1       64.73       78.32      9.46 o 
  -5 -10   1       91.76       87.20      9.26 o 
  -4 -10   1     1246.68     1225.24     32.33 o 
  -3 -10   1      281.84      275.00     14.32 o 
  -2 -10   1      952.09      976.63     17.43 o 
  -1 -10   1       60.02       65.32      4.84 o 
   0 -10   1     1147.78     1184.81     19.43 o 
   1 -10   1     1390.41     1333.95     28.63 o 
   2 -10   1     2087.36     2004.46     38.09 o 
   3 -10   1       15.53       14.06      4.41 o 
   4 -10   1     2230.37     2184.94     41.33 o 
   5 -10   1     1085.76     1084.21     27.27 o 
   6 -10   1       37.09       27.47      5.51 o 
   7 -10   1       66.91       86.23      8.55 o 
   8 -10   1     1106.38     1154.05     30.90 o 
  -7  -9   1       25.96       24.81      6.74 o 
  -6  -9   1      726.75      741.12     24.42 o 
  -5  -9   1        9.77        7.39      4.79 o 
  -4  -9   1      349.69      368.29     16.00 o 
  -3  -9   1       91.76       79.70      5.09 o 
  -2  -9   1     2033.58     2020.37     26.46 o 
  -1  -9   1        2.48        1.75      2.31 o 
   0  -9   1      475.07      512.95     15.35 o 
   1  -9   1      746.42      742.16     19.31 o 
   2  -9   1     1133.60     1126.07     17.77 o 
   3  -9   1      236.22      246.44     11.21 o 
   4  -9   1     1020.01     1043.79     24.88 o 
   5  -9   1      190.23      180.36     10.24 o 
   6  -9   1      379.97      406.97     15.68 o 
   7  -9   1      104.27      116.48      9.13 o 
   8  -9   1       19.45       27.47      5.77 o 
   9  -9   1      560.40      579.10     21.12 o 
  -8  -8   1       87.51      115.83     10.49 o 
  -7  -8   1      150.15      145.57     11.01 o 
  -6  -8   1      369.02      392.39     16.65 o 
  -5  -8   1      712.21      734.49     20.12 o 
  -4  -8   1      116.34      118.74      5.82 o 
  -3  -8   1      117.77      112.21      5.41 o 
  -2  -8   1     1924.24     1939.72     24.66 o 
  -1  -8   1      951.52      908.68     14.90 o 
   0  -8   1     2217.34     2265.14     37.19 o 
   1  -8   1       29.44       34.46      4.47 o 
   2  -8   1     3628.61     3585.36     53.38 o 
   3  -8   1     3199.46     3078.82     48.07 o 
   4  -8   1       64.87       69.33      5.67 o 
   5  -8   1     1681.41     1628.78     32.33 o 
   6  -8   1      107.14      105.53      7.77 o 
   7  -8   1      956.73      938.00     24.55 o 
   8  -8   1      105.39       89.53      8.16 o 
   9  -8   1      334.36      310.70     14.84 o 
  10  -8   1      668.48      707.63     23.71 o 
  -9  -7   1       40.05       52.80      7.71 o 
  -8  -7   1      409.77      401.46     17.04 o 
  -7  -7   1       55.89       74.82      7.97 o 
  -6  -7   1     1170.20     1169.41     18.72 o 
  -5  -7   1     2707.11     2647.40     31.41 o 
  -4  -7   1     1188.41     1201.11     17.81 o 
  -3  -7   1        2.29        5.19      3.21 o 
  -2  -7   1      380.06      379.72     13.60 o 
  -1  -7   1      710.03      673.09     11.67 o 
   0  -7   1     3366.51     3308.67     47.49 o 
   1  -7   1      715.71      723.23     11.86 o 
   2  -7   1     1191.29     1135.13     22.35 o 
   3  -7   1      860.67      872.64     13.86 o 
   4  -7   1      794.64      810.59     13.34 o 
   5  -7   1        1.75        3.60      2.85 o 
   6  -7   1     2536.81     2599.04     43.92 o 
   7  -7   1     1097.02     1112.59     26.30 o 
   8  -7   1      332.76      353.91     14.58 o 
   9  -7   1      175.78      182.62     11.08 o 
  10  -7   1       41.94       51.57      7.00 o 
  11  -7   1      386.92      384.75     17.43 o 
 -10  -6   1      347.32      314.78     16.39 o 
  -9  -6   1       19.76        9.72      5.12 o 
  -8  -6   1      267.21      286.02     13.86 o 
  -7  -6   1       80.88       89.66      5.41 o 
  -6  -6   1      633.93      634.74     12.57 o 
  -5  -6   1      246.91      234.75      7.27 o 
  -4  -6   1      694.64      719.31     12.34 o 
  -3  -6   1     1548.02     1547.02     19.51 o 
  -2  -6   1      898.82      874.86     13.06 o 
  -1  -6   1     2119.82     2220.43     24.59 o 
   0  -6   1     2584.16     2627.35     38.29 o 
   1  -6   1     2130.44     2065.48     32.00 o 
   2  -6   1      758.23      776.30     16.65 o 
   3  -6   1      440.51      426.34      8.54 o 
   4  -6   1     2246.59     2244.72     25.30 o 
   5  -6   1     2044.07     2138.02     24.80 o 
   6  -6   1      384.27      375.03      8.60 o 
   7  -6   1     2943.60     2869.38     47.29 o 
   8  -6   1      931.78      934.56     23.84 o 
   9  -6   1      430.24      463.91     16.97 o 
  10  -6   1      340.03      343.93     15.29 o 
  11  -6   1      358.66      354.56     16.26 o 
 -10  -5   1      264.85      270.28     14.64 o 
  -9  -5   1       45.04       44.34      4.37 o 
  -8  -5   1      349.86      373.80     10.13 o 
  -7  -5   1     1102.61     1122.79     17.50 o 
  -6  -5   1      817.88      796.02     13.55 o 
  -5  -5   1       13.19       21.71      2.73 o 
  -4  -5   1     1315.67     1283.07     16.88 o 
  -3  -5   1    15616.00    15452.53    130.67 o 
  -2  -5   1      540.05      490.61      8.44 o 
  -1  -5   1      339.09      367.67      7.02 o 
   0  -5   1     2933.43     2913.43     40.04 o 
   1  -5   1     2704.92     2487.93     35.24 o 
   2  -5   1     1199.27     1212.03     21.05 o 
   3  -5   1      665.22      690.88     10.65 o 
   4  -5   1       75.20       76.31      3.48 o 
   5  -5   1     4769.35     4706.30     44.97 o 
   6  -5   1      655.55      689.47     11.65 o 
   7  -5   1      381.20      388.59      8.84 o 
   8  -5   1      376.38      383.65     14.12 o 
   9  -5   1     4196.99     4206.44     65.24 o 
  10  -5   1      147.13      141.23      9.85 o 
  11  -5   1      643.65      612.59     20.99 o 
 -10  -4   1      139.09      127.44      6.67 o 
  -9  -4   1      243.28      255.71      8.61 o 
  -8  -4   1     1248.93     1250.40     18.97 o 
  -7  -4   1       15.36       10.25      2.88 o 
  -6  -4   1     1464.15     1492.82     19.46 o 
  -5  -4   1     1817.09     1823.81     21.58 o 
  -4  -4   1     2655.79     2747.52     28.45 o 
  -3  -4   1      518.17      559.83      8.99 o 
  -2  -4   1     1174.61     1231.85     14.74 o 
  -1  -4   1     3462.90     3375.38     31.84 o 
   0  -4   1      461.94      456.27      9.72 o 
   1  -4   1      606.05      616.15     11.92 o 
   2  -4   1     2127.95     2122.27     27.34 o 
   3  -4   1    14456.44    13926.68    116.21 o 
   4  -4   1        0.23       -0.15      1.15 o 
   5  -4   1     1706.11     1639.80     19.24 o 
   6  -4   1       26.54       21.41      1.79 o 
   7  -4   1     1602.25     1618.63     24.68 o 
   8  -4   1      776.22      788.73     20.28 o 
   9  -4   1      850.78      857.34     22.48 o 
  10  -4   1       21.67       25.33      5.31 o 
  11  -4   1      360.09      393.88     16.52 o 
  12  -4   1      436.32      414.87     17.82 o 
 -11  -3   1       16.62       18.27      4.86 o 
 -10  -3   1      248.75      270.74      9.10 o 
  -9  -3   1      282.70      297.20      9.02 o 
  -8  -3   1      805.06      789.59     14.08 o 
  -7  -3   1       22.14       22.66      3.82 o 
  -6  -3   1      124.25      122.17      4.82 o 
  -5  -3   1     1109.77     1108.51     14.72 o 
  -4  -3   1      377.14      344.22      6.78 o 
  -3  -3   1     4797.54     5072.52     45.68 o 
  -2  -3   1      516.99      504.30      7.29 o 
  -1  -3   1    27709.02    24726.34    209.28 o 
   0  -3   1      363.10      336.94      7.00 o 
   1  -3   1     3448.78     3599.42     45.02 o 
   2  -3   1        0.50       -1.23      0.82 o 
   3  -3   1     8246.74     7911.42    170.51 o 
   4  -3   1     2668.82     2716.61     22.09 o 
   5  -3   1     1323.63     1344.54     12.60 o 
   6  -3   1      327.44      334.80      5.42 o 
   7  -3   1     4461.48     4428.97     62.65 o 
   8  -3   1      550.82      557.52     16.39 o 
   9  -3   1     3783.05     3773.36     58.82 o 
  10  -3   1      290.84      301.37     13.54 o 
  11  -3   1     1238.53     1277.26     30.84 o 
  12  -3   1        7.95        6.93      4.60 o 
 -11  -2   1      371.90      413.06     15.74 o 
 -10  -2   1     1202.46     1204.06     27.21 o 
  -9  -2   1      218.27      190.38      7.40 o 
  -8  -2   1      279.19      292.23      8.14 o 
  -7  -2   1     2085.59     2191.13     25.65 o 
  -6  -2   1       49.97       38.84      2.88 o 
  -5  -2   1      362.20      321.51     13.18 o 
  -4  -2   1     3931.97     4181.12     38.68 o 
  -3  -2   1    11426.75    11322.78     95.04 o 
  -2  -2   1    24628.05    22377.03    225.12 o 
  -1  -2   1    13863.28    13033.59    261.50 o 
   0  -2   1      553.84      579.79      6.59 o 
   2  -2   1      210.86      231.13      4.30 o 
   3  -2   1      146.13      133.87      9.62 o 
   4  -2   1      419.89      470.41      5.66 o 
   5  -2   1     5934.39     5761.61     69.29 o 
   6  -2   1      130.71      135.66      6.25 o 
   7  -2   1     1571.51     1614.27     29.15 o 
   8  -2   1       88.22       93.61      6.87 o 
   9  -2   1     1071.60     1043.07     24.29 o 
  10  -2   1      542.21      537.25     17.69 o 
  11  -2   1      168.35      181.00     10.82 o 
  12  -2   1        2.70        2.79      4.08 o 
 -11  -1   1      136.32      148.35      9.52 o 
 -10  -1   1      111.89      126.07      8.29 o 
  -9  -1   1       60.68       69.53      4.89 o 
  -8  -1   1      844.09      805.45     14.07 o 
  -7  -1   1     1404.90     1380.46     18.49 o 
  -6  -1   1      783.68      806.68     12.22 o 
  -5  -1   1     1491.74     1554.93     17.97 o 
  -4  -1   1      510.17      487.59     13.41 o 
  -3  -1   1      111.14       58.14      2.43 o 
  -2  -1   1       68.15       70.47      2.19 o 
  -1  -1   1       14.05       11.85      1.07 o 
   0  -1   1      299.41      302.93      4.66 o 
   2  -1   1      110.24      116.52      4.24 o 
   3  -1   1     2327.94     2354.30     22.56 o 
   4  -1   1      867.84      907.03      9.08 o 
   5  -1   1     6803.35     6476.18     81.30 o 
   6  -1   1      767.44      836.30     12.16 o 
   7  -1   1     2420.55     2433.96     26.94 o 
   8  -1   1      147.49      141.23      8.10 o 
   9  -1   1     1614.60     1556.48     30.97 o 
  10  -1   1       15.98       12.50      4.28 o 
  11  -1   1     1319.32     1225.70     29.41 o 
  12  -1   1      314.19      309.79     14.71 o 
 -12   0   1      707.11      711.38     22.09 o 
 -11   0   1       88.88      104.82      8.49 o 
 -10   0   1      169.27      169.80      9.78 o 
  -9   0   1      424.39      441.46     11.56 o 
  -8   0   1      392.42      363.97     18.92 o 
  -7   0   1     1132.43     1113.71     16.09 o 
  -6   0   1      935.87      973.17     13.87 o 
  -5   0   1     7604.80     7605.96     67.10 o 
  -4   0   1      201.67      237.65      8.97 o 
  -3   0   1     1338.38     1289.37     13.99 o 
  -2   0   1        0.80        1.05      1.85 o 
   0   0   1       14.73       25.20      1.17 o 
   2   0   1       85.95       81.81      5.02 o 
   3   0   1     6696.32     6398.68    127.30 o 
   4   0   1       81.64       69.28      3.66 o 
   5   0   1     4158.87     4314.17     86.42 o 
   6   0   1     1183.26     1284.58     16.13 o 
   7   0   1     3597.17     3572.02     45.09 o 
   8   0   1     1781.63     1797.34     32.59 o 
   9   0   1       66.99       63.49      6.28 o 
  10   0   1      662.47      631.77     19.05 o 
  11   0   1      672.16      673.03     20.73 o 
  12   0   1      265.73      268.14     13.73 o 
 -12   1   1      219.98      246.37     12.96 o 
 -11   1   1       12.90       21.31      5.12 o 
 -10   1   1     1652.58     1682.55     33.62 o 
  -9   1   1      460.37      439.88     14.38 o 
  -8   1   1      361.34      361.58      9.03 o 
  -7   1   1       49.40       48.28      3.58 o 
  -6   1   1      783.31      781.70     15.55 o 
  -5   1   1    19012.51    17661.56    147.60 o 
  -4   1   1      143.48      145.44      4.04 o 
  -3   1   1       35.61       55.66      2.40 o 
  -2   1   1      436.31      445.61      5.94 o 
  -1   1   1     1083.48     1332.07     18.01 o 
   0   1   1        8.31        7.00      0.97 o 
   1   1   1       27.08       36.15      1.94 o 
   2   1   1      317.67      365.17      6.48 o 
   3   1   1    17781.35    16442.19    137.38 o 
   4   1   1     1363.72     1384.80     16.88 o 
   5   1   1     1983.58     2053.98     21.89 o 
   6   1   1       23.35       24.38      2.49 o 
   7   1   1     2326.37     2324.37     26.22 o 
   8   1   1     1073.02     1068.64     16.26 o 
   9   1   1      668.99      676.60     18.79 o 
  10   1   1      573.85      549.36     17.82 o 
  11   1   1      905.57      916.81     24.88 o 
 -12   2   1       34.31       44.12      6.48 o 
 -11   2   1      210.10      209.64     11.66 o 
 -10   2   1      345.12      376.45     14.45 o 
  -9   2   1      211.01      193.70      9.78 o 
  -8   2   1      325.97      335.93      8.45 o 
  -7   2   1     3500.34     3442.97     67.67 o 
  -6   2   1      409.36      471.93      8.82 o 
  -5   2   1     4036.60     4126.86     39.16 o 
  -4   2   1       49.60       46.66      3.21 o 
  -3   2   1     6436.04     6141.61     53.38 o 
  -2   2   1      328.22      347.30      6.32 o 
  -1   2   1     1579.33     1531.09     27.82 o 
   0   2   1      131.47      134.17      4.21 o 
   1   2   1    15708.80    14571.35    171.35 o 
   3   2   1     6017.88     6228.90     54.59 o 
   4   2   1     1214.33     1305.40     15.44 o 
   5   2   1     1677.99     1649.63     19.08 o 
   6   2   1      673.52      622.55     10.55 o 
   7   2   1      891.67      916.71     25.17 o 
   8   2   1      495.95      500.93     10.67 o 
   9   2   1     1020.97      978.87     23.65 o 
  10   2   1     1493.35     1395.69     30.45 o 
  11   2   1      106.86      117.26      9.39 o 
 -12   3   1      497.64      530.64     19.50 o 
 -11   3   1      296.71      304.22     14.06 o 
 -10   3   1       31.48       30.25      5.31 o 
  -9   3   1      406.59      428.86     14.77 o 
  -8   3   1      505.38      503.75     15.22 o 
  -7   3   1     3209.49     3252.65     38.35 o 
  -6   3   1       12.64       20.58      2.49 o 
  -5   3   1      162.90      201.38      5.21 o 
  -4   3   1     1135.71     1223.36     11.77 o 
  -2   3   1      186.75      172.86      3.86 o 
  -1   3   1      103.26       88.82      3.89 o 
   0   3   1     1206.14     1217.41     19.11 o 
   1   3   1      179.33      325.41      8.03 o 
   2   3   1      113.54       96.79      4.41 o 
   3   3   1     4142.03     4376.09     40.66 o 
   4   3   1     1323.06     1308.96     16.14 o 
   5   3   1    14506.40    14050.37    119.84 o 
   6   3   1      548.95      531.80     10.10 o 
   7   3   1      537.96      529.54     20.83 o 
   8   3   1      819.63      813.18     14.32 o 
   9   3   1     1283.14     1250.70     27.66 o 
  10   3   1      305.51      296.45     13.47 o 
  11   3   1       10.16       14.84      5.05 o 
 -12   4   1      557.67      589.20     21.12 o 
 -11   4   1      464.47      484.32     18.07 o 
 -10   4   1       81.15       72.17      6.93 o 
  -9   4   1      282.44      277.92     12.18 o 
  -8   4   1       29.38       33.75      4.66 o 
  -7   4   1      807.49      820.08     13.07 o 
  -6   4   1      127.11      128.23      4.59 o 
  -5   4   1     1801.84     1697.54     15.54 o 
  -4   4   1      277.32      309.08      4.77 o 
  -3   4   1    15561.75    15697.24    131.13 o 
  -2   4   1     8277.05     8003.31     97.24 o 
  -1   4   1     5629.00     5520.82     69.32 o 
   0   4   1      261.41      292.95      8.29 o 
   1   4   1     1504.72     1437.73     23.13 o 
   2   4   1     5127.49     5315.20     67.37 o 
   3   4   1     3057.24     3134.58     31.60 o 
   4   4   1     7078.22     7166.40     64.83 o 
   5   4   1     1297.69     1300.03     17.54 o 
   6   4   1      388.09      389.73     22.77 o 
   7   4   1      779.32      798.33     14.06 o 
   8   4   1      258.70      242.64      8.23 o 
   9   4   1      165.90      163.87      6.96 o 
  10   4   1      280.50      291.52     13.28 o 
  11   4   1        5.99       12.63      4.99 o 
 -11   5   1      300.75      293.79     14.38 o 
 -10   5   1      208.85      220.78     11.73 o 
  -9   5   1     2191.78     2176.84     40.62 o 
  -8   5   1       91.39       97.50      7.06 o 
  -7   5   1      273.07      285.89      7.42 o 
  -6   5   1      256.43      264.93      6.82 o 
  -5   5   1     7656.41     7438.78     67.22 o 
  -4   5   1      133.76      102.07      3.55 o 
  -3   5   1       83.44       68.86      2.99 o 
  -2   5   1      678.10      728.68     15.68 o 
  -1   5   1    13779.00    13113.73    155.54 o 
   0   5   1     1188.79     1151.13     20.73 o 
   1   5   1     1515.19     1613.68     26.56 o 
   2   5   1      439.74      418.76     11.14 o 
   3   5   1     2166.21     2148.06     24.43 o 
   4   5   1      728.22      729.00     12.29 o 
   5   5   1       39.60       44.13      3.57 o 
   6   5   1     2120.02     2057.49     25.67 o 
   7   5   1     5227.24     5089.86     75.28 o 
   8   5   1      195.10      206.31      7.58 o 
   9   5   1       19.56       10.02      3.11 o 
  10   5   1      330.06      330.39     14.58 o 
 -11   6   1      725.94      724.99     23.39 o 
 -10   6   1      154.66      163.12     10.69 o 
  -9   6   1     1235.45     1270.53     29.74 o 
  -8   6   1       97.42      108.38      7.84 o 
  -7   6   1     1215.73     1240.80     17.84 o 
  -6   6   1        1.90        3.43      2.53 o 
  -5   6   1     2385.23     2472.97     40.49 o 
  -4   6   1     2013.03     2075.06     22.92 o 
  -3   6   1     1618.62     1543.26     27.66 o 
  -2   6   1      986.77     1124.57     22.09 o 
  -1   6   1     1404.81     1410.78     25.59 o 
   0   6   1     3865.05     3865.61     54.03 o 
   1   6   1     5144.06     5411.08     71.52 o 
   2   6   1      509.89      512.43     13.47 o 
   3   6   1      156.42      122.62      4.93 o 
   4   6   1     2194.96     2247.30     44.73 o 
   5   6   1      462.59      458.62     10.41 o 
   6   6   1     1963.30     1969.79     30.51 o 
   7   6   1       43.09       50.04      4.60 o 
   8   6   1       28.98       39.53      5.22 o 
   9   6   1      265.97      245.87     10.11 o 
  10   6   1        6.66       17.04      5.83 o 
 -11   7   1      526.59      514.51     20.08 o 
 -10   7   1        2.82       17.49      4.99 o 
  -9   7   1       99.55      104.69      8.55 o 
  -8   7   1        0.21       -2.98      2.85 o 
  -7   7   1     1843.18     1783.74     35.24 o 
  -6   7   1      212.43      234.97     10.82 o 
  -5   7   1      403.85      420.57     14.06 o 
  -4   7   1      207.62      230.63      9.98 o 
  -3   7   1     2100.64     1977.38     34.27 o 
  -2   7   1      720.83      702.31     17.49 o 
  -1   7   1      470.58      484.58     14.06 o 
   0   7   1     2787.06     2744.15     42.89 o 
   1   7   1     1515.80     1515.47     28.05 o 
   2   7   1      638.58      656.45     16.52 o 
   3   7   1       28.76       30.45      3.11 o 
   4   7   1      237.72      234.35      7.59 o 
   5   7   1     2406.12     2457.52     30.40 o 
   6   7   1      595.51      618.68     13.30 o 
   7   7   1        3.03        4.34      5.02 o 
   8   7   1      719.32      677.47     14.97 o 
   9   7   1      414.77      387.67     11.78 o 
 -10   8   1      438.93      477.00     19.11 o 
  -9   8   1      515.17      508.81     18.98 o 
  -8   8   1       60.97       57.66      6.93 o 
  -7   8   1      698.93      684.18     20.80 o 
  -6   8   1     1189.39     1203.74     27.86 o 
  -5   8   1     1498.50     1567.75     31.87 o 
  -4   8   1       42.19       45.02      5.38 o 
  -3   8   1      369.97      366.09     13.15 o 
  -2   8   1     1496.64     1492.15     29.80 o 
  -1   8   1     2530.20     2547.40     42.24 o 
   0   8   1      137.08      130.41      7.71 o 
   1   8   1      228.18      239.63     10.37 o 
   2   8   1     1166.82     1168.62     24.68 o 
   3   8   1      312.59      311.90      8.90 o 
   4   8   1      406.83      405.92     10.60 o 
   5   8   1        1.15        2.91      3.43 o 
   6   8   1      384.38      386.24     10.99 o 
   7   8   1       31.74       30.50      4.26 o 
   8   8   1      190.56      191.66      8.54 o 
  -9   9   1      739.91      762.89     24.55 o 
  -8   9   1       35.46       33.82      6.15 o 
  -7   9   1      580.87      604.49     20.28 o 
  -6   9   1      237.08      218.00     11.73 o 
  -5   9   1      691.80      690.65     20.54 o 
  -4   9   1       80.56       99.96      7.84 o 
  -3   9   1      221.22      216.05     10.82 o 
  -2   9   1      341.85      341.21     13.41 o 
  -1   9   1      639.00      624.44     18.07 o 
   0   9   1      216.09      199.14      9.98 o 
   1   9   1      108.75       98.15      7.32 o 
   2   9   1      804.99      766.51     20.34 o 
   3   9   1      451.26      439.47     12.41 o 
   4   9   1      825.45      860.80     16.64 o 
   5   9   1       47.19       47.43      4.85 o 
   6   9   1      183.38      194.58     14.35 o 
   7   9   1      148.41      135.14     11.14 o 
  -8  10   1     1024.82     1070.22     29.80 o 
  -7  10   1      103.40      104.30      9.46 o 
  -6  10   1       24.03       24.36      5.57 o 
  -5  10   1      217.09      239.11     12.63 o 
  -4  10   1     2188.50     2175.48     42.17 o 
  -3  10   1      186.14      163.90     10.17 o 
  -2  10   1      629.56      619.65     19.37 o 
  -1  10   1       42.69       37.51      5.57 o 
   0  10   1      467.33      467.80     16.39 o 
   1  10   1      205.40      205.04     10.82 o 
   2  10   1      465.77      476.21     12.32 o 
   3  10   1       86.33       91.77      6.10 o 
   4  10   1      888.75      928.49     18.29 o 
   5  10   1       10.65       10.13      5.70 o 
   6  10   1       15.14       18.27      5.96 o 
  -7  11   1      526.11      545.34     20.99 o 
  -6  11   1      361.11      380.73     17.10 o 
  -5  11   1        3.94        8.23      4.79 o 
  -4  11   1      429.38      429.58     17.62 o 
  -3  11   1      624.08      609.61     20.67 o 
  -2  11   1      165.70      179.38     10.88 o 
  -1  11   1       21.99       22.09      5.31 o 
   0  11   1      413.02      418.30     16.26 o 
   1  11   1      440.16      459.57     17.10 o 
   2  11   1      495.07      517.26     13.38 o 
   3  11   1      340.64      340.20     11.17 o 
   4  11   1       43.63       53.32      8.03 o 
  -5  12   1       35.29       30.64      6.48 o 
  -4  12   1       48.07       42.17      7.00 o 
  -3  12   1       20.94       21.64      5.64 o 
  -2  12   1      799.39      829.61     25.27 o 
  -1  12   1        1.96        5.51      4.34 o 
   0  12   1      148.73      143.75     10.62 o 
   1  12   1       96.93      101.89      6.89 o 
   2  12   1      333.69      360.92     14.45 o 
  -2 -12   2       67.42       61.41      8.42 o 
  -1 -12   2      176.64      178.87     12.44 o 
   0 -12   2       25.52       20.41      6.35 o 
   1 -12   2     2023.19     2024.80     43.28 o 
   2 -12   2       58.73       68.09      8.49 o 
   3 -12   2      329.90      335.63     10.83 o 
   4 -12   2        2.36        0.14      2.88 o 
   5 -12   2      961.35      984.19     28.18 o 
  -4 -11   2      194.58      199.47     13.54 o 
  -3 -11   2      585.75      625.16     22.61 o 
  -2 -11   2       10.31       11.98      4.99 o 
  -1 -11   2      236.43      224.41     12.96 o 
   0 -11   2       13.10       17.56      5.90 o 
   1 -11   2      712.92      741.58     15.45 o 
   2 -11   2      106.90      111.51      6.38 o 
   3 -11   2      330.49      339.92     14.90 o 
   4 -11   2       88.78       88.88      8.62 o 
   5 -11   2      219.14      216.83     12.44 o 
   6 -11   2      176.10      180.42     11.73 o 
   7 -11   2       91.58       92.90      9.39 o 
  -6 -10   2      613.36      528.18     21.57 o 
  -5 -10   2      510.09      511.85     20.60 o 
  -4 -10   2       22.62       22.93      6.15 o 
  -3 -10   2      274.47      272.15     14.19 o 
  -2 -10   2       14.67       13.54      5.05 o 
  -1 -10   2     1769.29     1777.91     37.44 o 
   0 -10   2      145.06      154.82      7.77 o 
   1 -10   2      112.05      120.88      6.25 o 
   2 -10   2     2110.20     2081.94     38.61 o 
   3 -10   2     4291.41     4235.95     46.47 o 
   4 -10   2      308.34      301.70     13.22 o 
   5 -10   2      251.23      244.69     12.31 o 
   6 -10   2      213.32      231.02     12.37 o 
   7 -10   2     1245.14     1311.66     32.13 o 
   8 -10   2      138.73      125.55     10.30 o 
  -7  -9   2      288.43      267.49     15.16 o 
  -6  -9   2       87.13      104.75      9.85 o 
  -5  -9   2      400.14      384.03     16.91 o 
  -4  -9   2      331.14      350.54     15.55 o 
  -3  -9   2     1340.15     1356.11     31.74 o 
  -2  -9   2      454.88      452.47     10.63 o 
  -1  -9   2     1313.40     1395.01     23.16 o 
   0  -9   2      931.74      931.80     15.74 o 
   1  -9   2      242.49      261.12      7.84 o 
   2  -9   2       17.93       21.05      4.34 o 
   3  -9   2     3277.00     3223.68     36.75 o 
   4  -9   2      459.09      445.16     23.13 o 
   5  -9   2      605.24      628.20     19.18 o 
   6  -9   2      276.06      303.06     13.54 o 
   7  -9   2      583.16      579.16     19.56 o 
   8  -9   2      498.25      498.90     18.72 o 
   9  -9   2       26.37       26.76      6.15 o 
  -8  -8   2       22.45       16.20      5.77 o 
  -7  -8   2      260.61      257.25     14.19 o 
  -6  -8   2       20.74       16.97      5.05 o 
  -5  -8   2      431.83      429.45     17.04 o 
  -4  -8   2     1896.21     1874.05     38.03 o 
  -3  -8   2     2640.38     2634.42     30.63 o 
  -2  -8   2      150.05      160.35      7.39 o 
  -1  -8   2      218.25      226.76      6.83 o 
   0  -8   2      187.59      184.76      6.13 o 
   1  -8   2     2234.72     2147.17     35.63 o 
   2  -8   2      588.36      543.53     15.03 o 
   3  -8   2       10.32       15.51      2.64 o 
   4  -8   2     3985.41     3917.17     41.63 o 
   5  -8   2     3191.45     3214.89     36.30 o 
   6  -8   2     2245.65     2232.04     40.75 o 
   7  -8   2       16.90       20.73      4.47 o 
   8  -8   2      852.07      843.74     23.97 o 
   9  -8   2     1000.81     1040.09     28.25 o 
  10  -8   2      138.21      158.01     11.47 o 
  -9  -7   2      125.82      120.56     10.75 o 
  -8  -7   2       76.26       81.82      8.75 o 
  -7  -7   2      693.41      685.54     21.90 o 
  -6  -7   2      432.61      457.56     17.30 o 
  -5  -7   2     4358.45     4350.07     56.91 o 
  -4  -7   2        2.57        4.62      2.44 o 
  -3  -7   2      479.16      495.65      9.98 o 
  -2  -7   2     1275.48     1259.20     32.42 o 
  -1  -7   2     3477.16     3556.57     36.42 o 
   0  -7   2        3.48        8.20      1.99 o 
   1  -7   2     2785.24     2824.35     41.66 o 
   2  -7   2     3772.31     3639.06     51.63 o 
   3  -7   2      138.10      160.90      5.64 o 
   4  -7   2      292.72      299.63     11.37 o 
   5  -7   2     4722.63     4701.99     47.37 o 
   6  -7   2     1791.82     1811.27     23.78 o 
   7  -7   2     2343.49     2384.86     42.69 o 
   8  -7   2      585.25      616.35     19.50 o 
   9  -7   2      286.84      295.41     13.86 o 
  10  -7   2      550.60      555.26     19.95 o 
  11  -7   2        5.89        4.92      4.41 o 
 -10  -6   2        7.51        6.02      6.15 o 
  -9  -6   2      389.17      402.30     17.36 o 
  -8  -6   2      112.65       76.83      8.16 o 
  -7  -6   2      553.73      540.03     18.46 o 
  -6  -6   2      319.11      314.35      8.66 o 
  -5  -6   2     2101.32     2118.04     38.58 o 
  -4  -6   2      107.38      104.08      4.64 o 
  -3  -6   2      219.04      215.48      5.99 o 
  -2  -6   2     1938.16     1947.93     38.74 o 
  -1  -6   2     2272.75     2166.20     41.66 o 
   0  -6   2     1302.23     1318.68     16.51 o 
   1  -6   2     2935.70     2907.86     41.07 o 
   2  -6   2     1817.90     1830.12     29.28 o 
   3  -6   2     1399.87     1385.30     21.15 o 
   4  -6   2     2744.07     2803.65     30.41 o 
   5  -6   2        1.92        1.59      1.71 o 
   6  -6   2     4075.47     4030.53     41.54 o 
   7  -6   2     1256.64     1273.26     18.92 o 
   8  -6   2      320.61      330.98     13.67 o 
   9  -6   2        3.50        5.77      3.43 o 
  10  -6   2      842.56      831.43     24.55 o 
  11  -6   2      447.91      445.58     18.46 o 
 -10  -5   2      143.21      135.66     10.95 o 
  -9  -5   2      179.47      184.63     11.66 o 
  -8  -5   2      587.57      571.91     19.18 o 
  -7  -5   2     1201.75     1207.06     18.22 o 
  -6  -5   2        2.65        3.62      2.36 o 
  -5  -5   2     2054.37     2104.29     24.51 o 
  -4  -5   2     2587.05     2677.56     28.48 o 
  -3  -5   2     9623.52     9511.50     82.83 o 
  -2  -5   2      746.96      836.21     11.52 o 
  -1  -5   2     3578.80     3580.11     50.85 o 
   0  -5   2     3446.68     3319.06     32.10 o 
   1  -5   2     2070.76     2176.26     31.29 o 
   2  -5   2      871.54      925.62     17.23 o 
   3  -5   2     1312.60     1330.92     16.73 o 
   4  -5   2     4112.35     4074.92     52.22 o 
   5  -5   2     1235.93     1228.55     16.74 o 
   6  -5   2      571.62      601.91     20.99 o 
   7  -5   2     4504.89     4483.63     45.33 o 
   8  -5   2     4318.24     4317.12     53.67 o 
   9  -5   2      218.81      219.23     11.60 o 
  10  -5   2      447.43      442.47     16.97 o 
  11  -5   2        2.39        0.32      3.30 o 
 -10  -4   2        2.15        3.24      5.44 o 
  -9  -4   2      580.88      592.77     17.17 o 
  -8  -4   2     1401.81     1401.70     32.78 o 
  -7  -4   2      792.94      802.03     13.76 o 
  -6  -4   2        0.64        3.82      2.26 o 
  -5  -4   2     1262.62     1280.41     25.30 o 
  -4  -4   2      301.63      362.25      7.33 o 
  -3  -4   2     9683.00     9715.27     83.51 o 
  -2  -4   2      780.52      827.83     10.66 o 
  -1  -4   2     2540.57     2638.12     25.51 o 
   0  -4   2     2660.03     2633.08     25.29 o 
   1  -4   2       57.72       92.12      3.95 o 
   2  -4   2     1963.74     2009.85     21.22 o 
   3  -4   2      716.30      726.47     21.41 o 
   4  -4   2     5029.88     4940.86     46.03 o 
   5  -4   2     1348.35     1305.60     20.67 o 
   6  -4   2     1101.81     1118.19     21.99 o 
   7  -4   2      235.91      242.79      9.49 o 
   8  -4   2     2000.68     1986.58     27.05 o 
   9  -4   2      440.78      429.25     15.42 o 
  10  -4   2       66.81       74.11      7.45 o 
  11  -4   2       29.02       26.43      5.51 o 
  12  -4   2      234.55      221.69     13.15 o 
 -10  -3   2      200.43      220.75      8.49 o 
  -9  -3   2     1324.28     1304.49     20.17 o 
  -8  -3   2       72.14       84.28     10.33 o 
  -7  -3   2      593.46      646.98     11.80 o 
  -6  -3   2     1908.14     1903.35     22.41 o 
  -5  -3   2      880.49      844.58     12.23 o 
  -4  -3   2        6.75        5.26      1.57 o 
  -3  -3   2     7236.08     7283.56    146.77 o 
  -2  -3   2     8785.79     8599.24     73.10 o 
  -1  -3   2      384.85      405.61      5.76 o 
   0  -3   2      128.40      131.74      2.91 o 
   1  -3   2     4571.96     4604.13     40.12 o 
   2  -3   2    14879.35    13443.17    116.25 o 
   3  -3   2      341.96      353.84     12.05 o 
   4  -3   2     4534.25     4555.36     42.95 o 
   5  -3   2      140.32      135.70      4.56 o 
   6  -3   2     3665.47     3600.99     36.42 o 
   7  -3   2        3.04        2.28      1.83 o 
   8  -3   2      299.04      302.80     11.98 o 
   9  -3   2     2939.50     2932.41     48.91 o 
  10  -3   2     2702.42     2620.93     47.10 o 
  11  -3   2      154.08      162.80     10.75 o 
  12  -3   2      157.34      178.28     11.79 o 
 -11  -2   2      592.67      605.01     18.85 o 
 -10  -2   2      364.03      371.15     10.64 o 
  -9  -2   2      440.35      492.20     11.44 o 
  -8  -2   2      154.78      172.42      6.41 o 
  -7  -2   2      620.20      597.83     11.19 o 
  -6  -2   2     2335.34     2360.28     26.00 o 
  -5  -2   2     1323.02     1358.87     16.51 o 
  -4  -2   2     3845.96     3946.14     36.76 o 
  -3  -2   2      365.59      362.46      5.95 o 
  -2  -2   2      927.23     1178.74     24.52 o 
  -1  -2   2    11777.95    11581.87    138.96 o 
   0  -2   2      685.78      699.55      7.81 o 
   1  -2   2       14.81       18.75      1.21 o 
   2  -2   2     8053.14     7621.47     64.69 o 
   3  -2   2     4214.38     4195.87     38.12 o 
   4  -2   2     4951.81     5037.29     45.71 o 
   5  -2   2      865.60      853.88     12.25 o 
   6  -2   2     3798.63     3727.66     37.17 o 
   7  -2   2      201.76      209.64      9.13 o 
   8  -2   2      138.03      140.32      7.97 o 
   9  -2   2      279.68      268.40     11.66 o 
  10  -2   2      229.13      228.49     11.79 o 
  11  -2   2       28.96       31.03      5.83 o 
  12  -2   2       29.80       29.93      5.96 o 
 -12  -1   2      112.29      126.33      9.72 o 
 -10  -1   2        1.05       -3.95      2.79 o 
  -9  -1   2      408.63      387.65     10.16 o 
  -8  -1   2      852.42      814.31     27.27 o 
  -7  -1   2     2939.01     2957.83     39.42 o 
  -6  -1   2      290.85      284.95      6.99 o 
  -5  -1   2     2111.21     2212.44     23.64 o 
  -4  -1   2     5392.05     5157.01     46.41 o 
  -3  -1   2     1700.94     1679.36     17.11 o 
  -2  -1   2     1639.62     1763.54     17.02 o 
  -1  -1   2     2945.00     2960.46     38.61 o 
   1  -1   2      432.23      437.96      5.72 o 
   2  -1   2        7.08        9.97      1.28 o 
   3  -1   2      775.49      818.32     10.44 o 
   4  -1   2     3558.08     3256.14     34.82 o 
   5  -1   2       62.82       64.28      3.06 o 
   6  -1   2     3272.85     3272.44     32.38 o 
   7  -1   2        3.77        4.21      2.66 o 
   8  -1   2     2931.83     2895.22     46.38 o 
   9  -1   2      527.29      513.73     16.45 o 
  10  -1   2      357.23      363.76     14.25 o 
  11  -1   2        2.20        3.24      4.02 o 
  12  -1   2      614.93      591.41     20.73 o 
 -12   0   2      220.07      207.63     12.05 o 
 -11   0   2      105.13      109.03      8.49 o 
 -10   0   2      324.37      302.60     12.44 o 
  -9   0   2     1277.95     1224.09     19.10 o 
  -8   0   2     1429.83     1435.54     34.14 o 
  -7   0   2       31.91       35.39      3.31 o 
  -6   0   2     1366.11     1387.89     17.76 o 
  -5   0   2       86.30       64.53      3.32 o 
  -4   0   2     3632.54     3417.28     32.56 o 
  -3   0   2      119.75      133.39      3.56 o 
  -2   0   2     1940.97     2008.24     19.21 o 
  -1   0   2        8.59        7.71      5.38 o 
   1   0   2      144.45      145.97      2.99 o 
   2   0   2     1347.97     1359.16     14.20 o 
   3   0   2      994.94     1048.13     12.48 o 
   4   0   2     8969.36     8740.09    105.47 o 
   5   0   2        1.42       -1.72      1.43 o 
   6   0   2     3833.38     3927.28     37.85 o 
   7   0   2      361.64      374.19     12.24 o 
   8   0   2     2374.58     2357.98     39.78 o 
   9   0   2       34.73       31.68      5.12 o 
  10   0   2       29.10       42.30      5.90 o 
  11   0   2       69.05       80.53      8.10 o 
  12   0   2      423.93      426.40     17.43 o 
 -12   1   2       60.80       64.20      7.45 o 
 -11   1   2       39.46       46.90      6.28 o 
 -10   1   2      469.32      467.67     15.81 o 
  -9   1   2      491.66      530.42     19.18 o 
  -8   1   2       39.39       29.40      3.35 o 
  -7   1   2     1416.96     1477.44     19.59 o 
  -6   1   2     6577.21     6305.81     58.35 o 
  -5   1   2     4175.04     4427.54     42.02 o 
  -4   1   2     2094.18     2148.28     22.44 o 
  -3   1   2       72.18       71.20      2.67 o 
  -1   1   2       11.24        0.35      1.39 o 
   0   1   2     3961.30     4005.56     34.92 o 
   1   1   2      770.08      756.60      8.70 o 
   3   1   2      131.43      132.38      3.41 o 
   4   1   2      896.76      959.84     14.77 o 
   5   1   2       80.35       86.35      3.41 o 
   6   1   2     3991.05     3885.58     37.93 o 
   7   1   2      737.39      740.89     17.75 o 
   8   1   2       57.03       49.56      5.77 o 
   9   1   2      154.09      158.46      9.39 o 
  10   1   2      836.12      827.22     22.61 o 
  11   1   2      322.50      306.81     14.25 o 
 -12   2   2      269.66      261.79     13.41 o 
 -11   2   2      553.50      585.70     19.31 o 
 -10   2   2      916.34      897.05     22.93 o 
  -9   2   2       20.46       19.21      3.05 o 
  -8   2   2      712.86      696.35     26.04 o 
  -7   2   2     1092.21     1057.74     16.20 o 
  -6   2   2     3182.23     2938.05     30.92 o 
  -5   2   2       78.96       96.45      7.32 o 
  -4   2   2       12.29        5.26      3.04 o 
  -3   2   2        8.98        4.15      1.13 o 
  -2   2   2    15255.47    14231.81    229.82 o 
  -1   2   2      131.61      130.37      3.23 o 
   0   2   2     1460.44     1615.89     23.19 o 
   1   2   2        3.32       -2.72      1.81 o 
   2   2   2      471.49      407.68      9.39 o 
   3   2   2     4347.99     4572.85     58.63 o 
   4   2   2     1125.86     1171.00     17.82 o 
   5   2   2        7.24       13.06      1.90 o 
   6   2   2     2681.65     2711.82     36.38 o 
   7   2   2      655.04      648.83     16.84 o 
   8   2   2      427.40      405.74     14.12 o 
   9   2   2     1114.54     1073.98     25.40 o 
  10   2   2      819.21      821.45     22.80 o 
  11   2   2       11.79        6.15      4.41 o 
 -12   3   2      826.60      896.21     25.85 o 
 -11   3   2      241.62      259.33     12.96 o 
 -10   3   2      524.41      519.04     17.23 o 
  -9   3   2       91.62       82.27      6.87 o 
  -8   3   2     3698.47     3687.07     39.23 o 
  -7   3   2      233.65      280.41      7.42 o 
  -6   3   2        2.73        5.38      1.72 o 
  -5   3   2      709.24      828.43     12.12 o 
  -4   3   2     9388.82     9125.85    115.93 o 
  -3   3   2     1452.50     1562.02     17.43 o 
  -2   3   2     3438.00     3377.25     31.83 o 
  -1   3   2     1493.83     1520.01     23.26 o 
   0   3   2    10813.94    10207.11    120.89 o 
   1   3   2      160.68      201.48      6.61 o 
   2   3   2        2.89       12.11      2.20 o 
   3   3   2     7696.44     7945.33     97.37 o 
   4   3   2     9685.97     9795.09     85.37 o 
   5   3   2     3046.79     3093.76     32.16 o 
   6   3   2       88.70      105.01      8.29 o 
   7   3   2        8.33        7.42      2.41 o 
   8   3   2     1481.87     1421.85     43.57 o 
   9   3   2      273.65      271.12     12.70 o 
  10   3   2      109.94      107.60      8.88 o 
  11   3   2      510.16      530.83     18.85 o 
 -11   4   2       15.35       10.04      4.08 o 
 -10   4   2      948.79      953.48     24.81 o 
  -9   4   2      404.89      432.10     15.29 o 
  -8   4   2     2416.78     2449.38     28.98 o 
  -7   4   2      195.89      205.71      6.37 o 
  -6   4   2      482.06      471.67      9.27 o 
  -5   4   2        3.97        3.14      1.47 o 
  -4   4   2     1417.38     1136.84     24.03 o 
  -3   4   2     1000.40     1010.30     15.58 o 
  -2   4   2      106.75      163.12      6.35 o 
  -1   4   2       40.35       53.56      2.73 o 
   0   4   2     3288.88     3149.43     43.60 o 
   1   4   2     1000.94     1065.88     19.43 o 
   2   4   2     3735.16     3957.15     53.19 o 
   3   4   2      116.49      136.89      6.54 o 
   4   4   2      107.44      142.12      6.71 o 
   5   4   2     2410.75     2373.95     26.98 o 
   6   4   2      117.80      112.34     14.28 o 
   7   4   2       80.74       85.03      5.05 o 
   8   4   2     1445.86     1513.10     49.95 o 
   9   4   2      243.32      231.15     11.79 o 
  10   4   2       27.83       30.25      6.22 o 
 -11   5   2      266.68      260.88     13.54 o 
 -10   5   2     1388.26     1314.52     30.71 o 
  -9   5   2      127.82      139.15      8.88 o 
  -8   5   2      720.69      736.83     13.51 o 
  -7   5   2      175.51      195.63      9.20 o 
  -6   5   2     2271.71     2280.03     26.42 o 
  -5   5   2      249.21      274.64      6.88 o 
  -4   5   2      952.14      875.74     13.02 o 
  -3   5   2     1112.13     1023.77     20.28 o 
  -2   5   2     5740.98     5506.50     71.91 o 
  -1   5   2      788.85      810.11     17.23 o 
   0   5   2     1972.71     2076.88     32.85 o 
   1   5   2     4061.81     4263.96     57.98 o 
   2   5   2     1325.87     1320.09     23.71 o 
   3   5   2      154.00      203.61      8.42 o 
   4   5   2       59.19       51.56      3.50 o 
   5   5   2     2005.62     2088.46     98.44 o 
   6   5   2     1045.37     1035.40     25.14 o 
   7   5   2     4232.13     4113.70     44.22 o 
   8   5   2       85.16       85.59     11.05 o 
   9   5   2       38.51       44.00      7.42 o 
  10   5   2       71.47       86.74      8.42 o 
 -11   6   2       42.27       53.83      7.32 o 
 -10   6   2     1619.09     1596.52     35.63 o 
  -9   6   2      143.60      147.90      9.78 o 
  -8   6   2      734.07      688.71     19.89 o 
  -7   6   2       86.81       81.97      4.57 o 
  -6   6   2     3454.56     3521.30     37.61 o 
  -5   6   2      140.01      125.23      7.39 o 
  -4   6   2      400.90      346.07     11.66 o 
  -3   6   2      497.41      563.16     14.90 o 
  -2   6   2      450.37      340.37     11.14 o 
  -1   6   2     2541.44     2514.75     39.58 o 
   0   6   2       86.91       90.31      5.83 o 
   1   6   2      567.48      536.73     14.38 o 
   2   6   2     1291.17     1268.78     24.42 o 
   3   6   2     1028.01     1024.80     21.70 o 
   4   6   2        1.30        3.36      2.08 o 
   5   6   2      442.27      451.93     10.50 o 
   6   6   2       97.83      117.49      5.98 o 
   7   6   2      832.17      793.51     15.29 o 
   8   6   2       15.83       26.73      6.02 o 
   9   6   2      174.30      203.56      8.42 o 
 -10   7   2      201.14      217.74     12.63 o 
  -9   7   2       72.36       78.19      7.71 o 
  -8   7   2     2417.51     2322.80     43.40 o 
  -7   7   2       17.44       10.11      3.89 o 
  -6   7   2      340.40      362.14     13.54 o 
  -5   7   2      903.02      956.33     22.61 o 
  -4   7   2     1153.51     1184.62     25.40 o 
  -3   7   2      221.56      246.44     10.37 o 
  -2   7   2       72.72       77.13      4.26 o 
  -1   7   2     2227.83     2135.77     36.41 o 
   0   7   2     2497.92     2355.00     38.93 o 
   1   7   2     3301.46     3438.95     51.76 o 
   2   7   2      119.76      116.29      7.19 o 
   3   7   2     1446.40     1547.48     29.61 o 
   4   7   2      473.75      485.90     11.25 o 
   5   7   2      801.50      841.36     15.75 o 
   6   7   2        7.85        6.20      3.05 o 
   7   7   2      555.41      545.88     12.99 o 
   8   7   2        0.19        1.12      3.17 o 
   9   7   2     1007.28      910.00     18.44 o 
 -10   8   2      273.82      298.33     15.29 o 
  -9   8   2       11.56       19.56      5.18 o 
  -8   8   2      922.22      922.64     25.52 o 
  -7   8   2      999.73      965.14     25.33 o 
  -6   8   2     1058.99     1003.88     25.14 o 
  -5   8   2       63.50       74.89      6.93 o 
  -4   8   2     1245.45     1304.47     28.18 o 
  -3   8   2     1864.85     1925.61     35.89 o 
  -2   8   2      365.97      361.23     13.15 o 
  -1   8   2      281.15      254.92     10.88 o 
   0   8   2     1102.30     1083.11     24.29 o 
   1   8   2      566.97      577.15     16.84 o 
   2   8   2       10.51        6.22      3.24 o 
   3   8   2     1099.88     1093.41     24.88 o 
   4   8   2      863.77      882.62     16.47 o 
   5   8   2      638.62      640.72     14.03 o 
   6   8   2      159.29      143.63     10.11 o 
   7   8   2      256.43      279.14     18.79 o 
   8   8   2       25.68       39.17      4.68 o 
  -9   9   2       74.93       78.78      8.68 o 
  -8   9   2      377.94      408.52     17.17 o 
  -7   9   2      695.10      681.65     21.70 o 
  -6   9   2     1532.79     1509.71     33.69 o 
  -5   9   2       46.32       46.13      6.09 o 
  -4   9   2      227.60      252.40     12.18 o 
  -3   9   2      954.47     1006.34     25.33 o 
  -2   9   2     1319.97     1207.04     27.79 o 
  -1   9   2      712.45      709.51     20.08 o 
   0   9   2       50.46       48.85      5.77 o 
   1   9   2     1192.95     1169.21     26.69 o 
   2   9   2       62.52       67.57      6.87 o 
   3   9   2     1074.94     1057.52     25.52 o 
   4   9   2       14.52       18.72      9.81 o 
   5   9   2      780.21      767.54     26.17 o 
   6   9   2      101.09      105.36     21.83 o 
   7   9   2      245.86      235.65      9.60 o 
  -8  10   2      306.47      305.97     15.68 o 
  -7  10   2        3.28        2.40      3.95 o 
  -6  10   2      637.39      630.40     21.05 o 
  -5  10   2     1354.08     1371.72     32.59 o 
  -4  10   2       77.60       91.54      8.42 o 
  -3  10   2      339.34      327.28     14.45 o 
  -2  10   2      511.61      466.89     16.97 o 
  -1  10   2      700.43      679.64     20.54 o 
   0  10   2        5.29        5.77      3.69 o 
   1  10   2      347.19      359.03     14.58 o 
   2  10   2      903.70      851.70     22.93 o 
   3  10   2     1069.79     1153.98     20.73 o 
   4  10   2      128.30      134.15      7.40 o 
   5  10   2      304.36      296.44     13.70 o 
   6  10   2       83.77       81.11     10.72 o 
  -7  11   2       36.70       33.04      6.80 o 
  -6  11   2      452.24      470.46     19.37 o 
  -5  11   2     1461.20     1538.41     36.28 o 
  -4  11   2      219.11      218.25     12.70 o 
  -3  11   2      328.73      338.10     15.42 o 
  -2  11   2      111.72      110.46      9.07 o 
  -1  11   2      882.82      877.10     24.94 o 
   0  11   2      192.22      175.43     10.95 o 
   1  11   2      251.70      262.57     13.15 o 
   2  11   2       53.84       53.77      7.26 o 
   3  11   2      561.39      564.63     14.65 o 
   4  11   2       14.55       15.72      3.96 o 
  -4  12   2      977.56      976.87     28.89 o 
  -3  12   2      900.33      892.13     26.69 o 
  -2  12   2       14.38       20.15      5.64 o 
  -1  12   2      207.52      190.27     12.31 o 
   0  12   2       86.06       82.02      8.88 o 
   1  12   2      312.15      311.35     14.96 o 
   2  12   2       17.30       18.31      5.57 o 
  -2 -12   3       54.35       56.88      8.16 o 
  -1 -12   3       73.68       77.55      8.94 o 
   0 -12   3      866.76      913.44     27.40 o 
   1 -12   3       82.84       91.67      9.13 o 
   2 -12   3      194.67      218.77     12.83 o 
   5 -12   3        3.13       -3.24      4.60 o 
  -4 -11   3      606.98      668.43     24.23 o 
  -3 -11   3       41.50       48.78      7.58 o 
  -2 -11   3       60.60       78.84      8.75 o 
  -1 -11   3       81.32       87.46      8.81 o 
   0 -11   3      550.06      567.57     19.82 o 
   1 -11   3      374.01      361.36     15.55 o 
   2 -11   3       21.08       23.45      5.25 o 
   3 -11   3       86.75       86.19      4.86 o 
   4 -11   3     1983.55     2033.48     40.30 o 
   5 -11   3      922.37      862.20     24.55 o 
   6 -11   3        2.11       -3.89      4.47 o 
   7 -11   3      288.08      297.94     15.22 o 
  -6 -10   3      479.82      461.77     20.28 o 
  -5 -10   3        0.24       -4.41      4.41 o 
  -4 -10   3      243.42      247.21     13.67 o 
  -3 -10   3      116.48      128.47     10.11 o 
  -2 -10   3      933.07      954.39     26.43 o 
  -1 -10   3      143.06      142.59      9.91 o 
   0 -10   3       36.57       32.20      5.57 o 
   1 -10   3      983.88      962.10     16.57 o 
   2 -10   3     1038.90     1060.16     17.88 o 
   3 -10   3        5.41        6.90      2.96 o 
   4 -10   3     3295.28     3343.58     39.56 o 
   5 -10   3      748.37      735.87     21.44 o 
   6 -10   3      859.62      831.10     23.84 o 
   7 -10   3      135.96      151.98     10.56 o 
   8 -10   3      255.77      265.16     14.71 o 
  -7  -9   3      550.93      485.74     20.60 o 
  -6  -9   3      607.47      597.04     21.90 o 
  -5  -9   3        1.32       -2.53      4.28 o 
  -4  -9   3      178.00      176.34     11.40 o 
  -3  -9   3        4.13       10.37      4.73 o 
  -2  -9   3     2463.36     2524.73     46.45 o 
  -1  -9   3      167.07      153.80      9.52 o 
   0  -9   3      485.20      499.29     10.78 o 
   1  -9   3        1.73        4.74      5.73 o 
   2  -9   3     1182.44     1233.57     18.37 o 
   3  -9   3     2073.26     2088.80     23.65 o 
   4  -9   3      240.89      248.12      8.37 o 
   5  -9   3      267.75      266.27      9.85 o 
   6  -9   3     1972.84     2023.44     39.65 o 
   7  -9   3      431.27      410.73     16.33 o 
   8  -9   3       24.35       22.22      5.51 o 
   9  -9   3      235.63      236.72     13.47 o 
  -8  -8   3      265.89      310.89     16.33 o 
  -7  -8   3      215.18      206.20     12.63 o 
  -6  -8   3      694.98      683.72     22.54 o 
  -5  -8   3      646.31      640.77     21.12 o 
  -4  -8   3      479.56      502.07     18.01 o 
  -3  -8   3       64.03       75.21      7.45 o 
  -2  -8   3      365.14      366.50      8.59 o 
  -1  -8   3     1001.39     1001.27     15.22 o 
   0  -8   3     1209.05     1155.36     16.57 o 
   1  -8   3      116.91      112.70      4.95 o 
   2  -8   3     1392.78     1418.47     25.23 o 
   3  -8   3     2054.71     2033.27     25.75 o 
   4  -8   3       54.43       63.43      4.33 o 
   5  -8   3      395.22      390.90     10.11 o 
   6  -8   3     6067.88     6036.82     60.38 o 
   7  -8   3     1272.53     1305.06     29.93 o 
   8  -8   3      469.35      460.22     17.36 o 
   9  -8   3      164.14      156.71     10.75 o 
  10  -8   3       56.37       50.60      7.13 o 
  -9  -7   3        1.36        7.58      6.15 o 
  -8  -7   3      227.53      243.07     13.93 o 
  -7  -7   3       66.33       50.40      7.32 o 
  -6  -7   3      714.05      635.20     20.34 o 
  -5  -7   3      687.32      669.02     20.41 o 
  -4  -7   3     3138.03     3127.21     52.60 o 
  -3  -7   3       82.45       90.54      4.79 o 
  -2  -7   3      253.83      261.15      6.57 o 
  -1  -7   3      683.71      757.56     11.95 o 
   0  -7   3     4490.10     4458.97     43.66 o 
   1  -7   3     3350.93     3483.77     35.40 o 
   2  -7   3      492.84      499.50      9.37 o 
   3  -7   3       46.09       46.82      3.37 o 
   4  -7   3      916.19      882.45     14.66 o 
   5  -7   3     1496.44     1456.07     23.48 o 
   6  -7   3      554.33      552.95     11.89 o 
   7  -7   3     3068.73     3064.40     35.56 o 
   8  -7   3     1228.78     1206.91     28.70 o 
   9  -7   3      150.48      161.31     10.75 o 
  10  -7   3       95.53      114.08      9.72 o 
  -9  -6   3      142.90      109.03     10.37 o 
  -8  -6   3      472.20      504.66     19.11 o 
  -7  -6   3      187.90      226.03     12.44 o 
  -6  -6   3      714.84      714.82     20.80 o 
  -5  -6   3     1166.19     1206.59     27.47 o 
  -4  -6   3      785.49      827.84     12.87 o 
  -3  -6   3     1634.24     1666.31     19.80 o 
  -2  -6   3      185.83      172.14      4.87 o 
  -1  -6   3      354.14      362.57      7.21 o 
   0  -6   3     1314.67     1272.88     15.84 o 
   1  -6   3     2060.60     1936.51     21.38 o 
   2  -6   3      430.43      458.63      8.22 o 
   3  -6   3      444.04      459.45      9.23 o 
   4  -6   3     2083.63     2179.35     25.61 o 
   5  -6   3     1439.31     1495.35     20.17 o 
   6  -6   3       36.77       39.41      3.55 o 
   7  -6   3     1056.61     1050.48     17.06 o 
   8  -6   3     1662.10     1675.36     23.60 o 
   9  -6   3      954.47      971.75     25.59 o 
  10  -6   3      530.11      501.23     18.46 o 
  11  -6   3      309.77      340.76     16.13 o 
 -10  -5   3      204.71      219.55     13.93 o 
  -9  -5   3       67.91       77.48      8.62 o 
  -8  -5   3      653.98      660.14     21.31 o 
  -7  -5   3      170.10      164.42     10.49 o 
  -6  -5   3      738.71      772.20     13.04 o 
  -5  -5   3        8.71        6.69      2.42 o 
  -4  -5   3      963.44      965.03     20.02 o 
  -3  -5   3       22.90       28.36      4.73 o 
  -2  -5   3     1363.28     1405.11     50.56 o 
  -1  -5   3      640.82      598.91      8.83 o 
   0  -5   3     3109.37     3153.16     30.30 o 
   1  -5   3     8108.20     8258.56    103.13 o 
   2  -5   3     2639.11     2558.97     21.66 o 
   3  -5   3     5205.25     5422.11     97.79 o 
   4  -5   3      183.27      181.76      6.38 o 
   5  -5   3     3374.52     3421.35     35.77 o 
   6  -5   3      347.17      342.60      8.50 o 
   7  -5   3       45.07       44.25      3.64 o 
   8  -5   3        3.49        4.65      2.84 o 
   9  -5   3     3712.27     3752.73     41.96 o 
  10  -5   3      456.46      451.28     17.56 o 
  11  -5   3      152.10      173.23     11.60 o 
 -11  -4   3        8.62       10.49      6.93 o 
 -10  -4   3      212.23      219.74     13.54 o 
  -9  -4   3      292.76      265.61     14.06 o 
  -8  -4   3     2664.04     2592.62     47.42 o 
  -7  -4   3        1.54        4.33      3.92 o 
  -6  -4   3     1152.30     1160.05     16.23 o 
  -5  -4   3     1475.01     1436.00     33.82 o 
  -4  -4   3      464.78      426.34      7.72 o 
  -3  -4   3      228.10      259.72      5.39 o 
  -2  -4   3      873.22      863.56     10.66 o 
  -1  -4   3     3883.62     3745.86     34.21 o 
   0  -4   3       12.03       30.40      1.76 o 
   1  -4   3       46.03       53.35      6.48 o 
   2  -4   3     3966.16     4083.45     30.91 o 
   3  -4   3     5707.84     5459.81     40.20 o 
   4  -4   3     1844.65     1990.34     22.60 o 
   5  -4   3     1957.78     1965.93     40.52 o 
   6  -4   3       77.61       79.24      4.63 o 
   7  -4   3     1537.53     1514.67     20.61 o 
   8  -4   3       23.60       27.20      3.41 o 
   9  -4   3      838.82      850.54     22.87 o 
  10  -4   3      238.16      240.09     12.76 o 
  11  -4   3     1118.60     1099.43     29.09 o 
 -11  -3   3        0.80        7.90      6.87 o 
 -10  -3   3      635.10      630.28     22.22 o 
  -9  -3   3       66.13       66.08      8.75 o 
  -8  -3   3     1141.03     1158.92     17.76 o 
  -7  -3   3      236.20      247.17      7.23 o 
  -6  -3   3      510.78      520.31     12.57 o 
  -5  -3   3       42.87       38.27      2.82 o 
  -4  -3   3      671.78      636.44      9.39 o 
  -3  -3   3     1813.94     1921.46     19.69 o 
  -2  -3   3     2036.00     2117.57     32.33 o 
  -1  -3   3     2439.93     2438.70     34.85 o 
   0  -3   3       29.34       54.91      3.17 o 
   1  -3   3     4892.17     4947.88     35.79 o 
   2  -3   3        8.81       13.45      1.43 o 
   3  -3   3    15309.90    14784.73    123.25 o 
   4  -3   3     1892.31     1799.69     20.52 o 
   5  -3   3     2411.72     2441.11     26.59 o 
   6  -3   3      412.07      425.51      9.05 o 
   7  -3   3     3692.03     3620.88     38.16 o 
   8  -3   3      994.42      941.91     15.66 o 
   9  -3   3      981.15      942.59     23.84 o 
  10  -3   3      859.18      843.35     23.52 o 
  11  -3   3      464.88      470.58     18.01 o 
  12  -3   3       46.37       43.66      6.80 o 
 -10  -2   3      716.17      706.48     14.89 o 
  -9  -2   3       69.90       79.32      5.21 o 
  -8  -2   3      948.51      996.96     16.11 o 
  -7  -2   3     2151.51     2086.34     24.97 o 
  -6  -2   3     1081.88     1041.09     26.01 o 
  -5  -2   3      166.84      185.41     11.14 o 
  -4  -2   3      940.02      926.58     11.75 o 
  -3  -2   3     6191.03     5900.34     51.67 o 
  -2  -2   3      412.61      394.85      9.98 o 
  -1  -2   3     1314.84     1358.83     21.31 o 
   0  -2   3      295.50      300.98      7.06 o 
   1  -2   3    22299.96    19735.50    168.56 o 
   2  -2   3     1072.82     1092.24     15.26 o 
   3  -2   3      665.65      685.27      9.87 o 
   4  -2   3     2754.65     3040.66     30.38 o 
   5  -2   3     5840.42     5632.02     54.13 o 
   6  -2   3     1328.24     1441.46     18.74 o 
   7  -2   3     1487.59     1502.85     20.13 o 
   8  -2   3      384.83      385.85     13.47 o 
   9  -2   3      904.67      855.53     22.16 o 
  10  -2   3        0.26       -0.97      3.37 o 
  11  -2   3      317.04      333.50     15.03 o 
  12  -2   3       10.09        8.42      4.99 o 
 -11  -1   3       88.42       94.07      7.90 o 
 -10  -1   3      651.97      675.91     20.70 o 
  -9  -1   3      505.60      534.71     20.63 o 
  -8  -1   3     1327.52     1272.78     22.29 o 
  -7  -1   3        8.18        5.44      3.60 o 
  -6  -1   3     4703.72     4891.30     46.99 o 
  -5  -1   3     4381.04     4424.29     51.70 o 
  -4  -1   3      334.59      309.81      5.94 o 
  -3  -1   3     1303.30     1155.63     12.92 o 
  -2  -1   3      373.97      342.95      4.93 o 
  -1  -1   3     8056.13     7970.99     98.21 o 
   0  -1   3      491.62      520.34      5.41 o 
   1  -1   3     2582.02     2647.50     24.67 o 
   2  -1   3     4319.25     4320.06     38.78 o 
   3  -1   3     2594.84     2534.61     25.29 o 
   4  -1   3     1143.04     1179.56     14.86 o 
   5  -1   3     3827.14     3684.88     39.65 o 
   6  -1   3       23.09       17.49      3.50 o 
   7  -1   3     2137.04     2058.16     35.31 o 
   8  -1   3     1182.59     1179.64     25.59 o 
   9  -1   3      238.04      216.83     10.88 o 
  10  -1   3      322.64      321.13     13.99 o 
  11  -1   3     1184.30     1123.34     28.38 o 
  12  -1   3      483.75      458.54     18.53 o 
 -12   0   3      252.54      247.08     12.57 o 
 -11   0   3      173.55      170.83     10.11 o 
 -10   0   3      107.36      125.59      9.49 o 
  -9   0   3     1481.36     1523.37     22.20 o 
  -8   0   3      259.31      241.36      9.81 o 
  -7   0   3       30.93       32.70      3.30 o 
  -6   0   3     2500.11     2517.60     27.69 o 
  -5   0   3     6448.82     6140.15     56.12 o 
  -4   0   3     1008.77      969.07     16.97 o 
  -3   0   3       15.52       13.03      1.67 o 
  -2   0   3      166.45      198.07      3.89 o 
  -1   0   3    13332.50    11760.27    132.81 o 
   0   0   3      287.00      300.34      3.84 o 
   1   0   3     2959.73     3023.54     27.62 o 
   2   0   3       26.64       25.86      2.07 o 
   3   0   3     7253.22     6654.67     58.19 o 
   4   0   3       23.77       30.34      1.59 o 
   5   0   3     2797.07     2961.61     28.81 o 
   6   0   3      293.46      365.26      7.09 o 
   7   0   3     5269.38     5016.23     69.71 o 
   8   0   3       62.90       57.66      6.15 o 
   9   0   3      200.91      197.52     10.49 o 
  10   0   3      120.90      114.67      8.75 o 
  11   0   3      620.25      644.40     21.18 o 
 -12   1   3      111.99       97.76      8.94 o 
 -11   1   3      449.67      450.11     16.45 o 
 -10   1   3      766.90      791.82     23.61 o 
  -9   1   3      650.14      679.35     13.62 o 
  -8   1   3      352.66      399.95      9.70 o 
  -7   1   3     1824.08     1732.48     22.06 o 
  -6   1   3     2454.65     2567.74     28.23 o 
  -5   1   3     2270.57     2200.55     28.76 o 
  -4   1   3     1807.89     1940.86     21.07 o 
  -3   1   3      152.44      117.12      3.45 o 
  -2   1   3      320.59      307.67      5.46 o 
  -1   1   3    19517.61    17412.66    494.10 o 
   0   1   3        1.00        1.93      2.82 o 
   1   1   3    10640.52    10362.89     78.63 o 
   2   1   3       17.17       17.75      1.81 o 
   3   1   3     3127.98     3064.76     41.85 o 
   4   1   3       13.50       13.61      1.69 o 
   5   1   3       45.91       31.44      2.40 o 
   6   1   3       17.80       28.76      5.47 o 
   7   1   3      571.74      540.81     15.68 o 
   8   1   3        6.23        8.42      3.89 o 
   9   1   3      648.80      647.96     19.18 o 
  10   1   3      876.08      823.46     22.93 o 
  11   1   3      182.73      198.50     11.79 o 
 -12   2   3      335.53      319.96     14.71 o 
 -11   2   3     1403.74     1426.20     31.61 o 
 -10   2   3       32.49       44.57      5.57 o 
  -9   2   3       31.25       28.76      6.77 o 
  -8   2   3      617.20      610.73     12.06 o 
  -7   2   3     6856.28     6776.10     63.69 o 
  -6   2   3      360.45      420.76      8.77 o 
  -5   2   3      645.10      820.41     12.26 o 
  -4   2   3      276.83      271.50      6.77 o 
  -3   2   3    14223.67    13108.56    110.43 o 
  -2   2   3       72.40       77.09      2.86 o 
  -1   2   3      650.37      658.55      8.98 o 
   0   2   3     1046.00     1158.42     13.08 o 
   1   2   3     9010.23     8148.43     97.50 o 
   2   2   3      409.89      405.67      9.98 o 
   3   2   3      494.82      518.72     12.31 o 
   4   2   3      184.66      213.20      8.23 o 
   5   2   3     3685.83     3530.20     35.09 o 
   6   2   3     1438.13     1434.53     18.26 o 
   7   2   3       46.37       52.06      3.66 o 
   8   2   3       95.57       98.34      7.90 o 
   9   2   3     1699.64     1594.38     32.97 o 
  10   2   3      516.05      511.53     18.01 o 
  11   2   3        1.49        1.94      4.08 o 
 -12   3   3      135.50      156.13     10.75 o 
 -11   3   3      389.78      386.76     15.61 o 
 -10   3   3       24.46       33.75      5.64 o 
  -9   3   3      988.11     1006.97     23.84 o 
  -8   3   3      807.01      797.69     14.24 o 
  -7   3   3     3464.03     3444.10     36.70 o 
  -6   3   3      348.91      405.44      8.67 o 
  -5   3   3     1101.90     1046.75     14.60 o 
  -4   3   3     1391.59     1512.23     18.13 o 
  -3   3   3    17538.42    16899.64    143.27 o 
  -2   3   3      687.55      676.36     10.14 o 
  -1   3   3      152.18      120.11      3.64 o 
   0   3   3       49.30       41.40      3.56 o 
   1   3   3      954.09      824.88     15.94 o 
   2   3   3      571.94      545.73     12.70 o 
   3   3   3     3910.75     4010.98     54.42 o 
   4   3   3     1419.57     1519.55     26.76 o 
   5   3   3     1568.97     1561.36     21.64 o 
   6   3   3      380.09      379.38      8.61 o 
   7   3   3       59.20       58.95      4.09 o 
   8   3   3      370.97      381.31     14.38 o 
   9   3   3      464.10      449.08     16.39 o 
  10   3   3       14.97       21.83      5.31 o 
  11   3   3        1.04        2.85      4.41 o 
 -11   4   3      245.05      266.00     13.47 o 
 -10   4   3      288.27      302.15     13.41 o 
  -9   4   3     3725.26     3634.14     57.33 o 
  -8   4   3       10.52        5.60      2.53 o 
  -7   4   3       32.97       45.58      9.94 o 
  -6   4   3        1.99        0.40      1.37 o 
  -5   4   3     4514.05     4363.61     43.00 o 
  -4   4   3        0.01        3.90      1.35 o 
  -3   4   3      303.02      448.85     12.34 o 
  -2   4   3     1310.64     1262.66     15.73 o 
  -1   4   3     7217.96     6711.02     84.54 o 
   0   4   3       61.32       58.05      4.15 o 
   1   4   3      519.15      548.71     13.22 o 
   2   4   3     1256.96     1285.43     23.19 o 
   3   4   3     2195.52     2076.37     33.43 o 
   4   4   3      242.01      251.81      9.65 o 
   5   4   3        2.45        5.09      2.07 o 
   6   4   3      266.19      280.47     10.66 o 
   7   4   3     1890.57     1861.97     24.36 o 
   8   4   3      819.37      827.32     15.29 o 
   9   4   3        2.50        1.75      4.02 o 
  10   4   3      368.11      360.39     15.68 o 
 -11   5   3      334.45      342.06     15.48 o 
 -10   5   3      101.62      116.54      9.07 o 
  -9   5   3     2451.09     2371.39     43.34 o 
  -8   5   3      264.87      254.03      7.92 o 
  -7   5   3      504.39      487.66     10.60 o 
  -6   5   3        4.34        2.62      1.60 o 
  -5   5   3     6913.68     7215.76     66.81 o 
  -4   5   3      912.35      879.57     13.47 o 
  -3   5   3     2295.03     2378.21     38.55 o 
  -2   5   3      211.71      227.13      8.68 o 
  -1   5   3     5753.81     5760.07     75.73 o 
   0   5   3     5419.39     5426.11     71.78 o 
   1   5   3     2679.81     2825.97     42.50 o 
   2   5   3      233.56      238.53      9.13 o 
   3   5   3     1172.46     1183.33     23.58 o 
   4   5   3      725.52      711.19     17.82 o 
   5   5   3       21.44       29.07      3.07 o 
   6   5   3     2306.01     2222.90     27.78 o 
   7   5   3      257.04      288.06      8.98 o 
   8   5   3       60.46       68.78      5.01 o 
   9   5   3       31.24       28.50      5.83 o 
  10   5   3      116.51      128.47     10.49 o 
 -11   6   3      474.61      486.26     19.05 o 
 -10   6   3        8.74        2.14      3.69 o 
  -9   6   3      961.69      888.24     24.23 o 
  -8   6   3      107.60      108.24      5.54 o 
  -7   6   3     3446.84     3370.37     37.74 o 
  -6   6   3       52.40       62.20      4.09 o 
  -5   6   3     2074.51     2024.99     24.94 o 
  -4   6   3     1871.05     1980.03     34.72 o 
  -3   6   3     3041.63     2843.27     44.38 o 
  -2   6   3      633.91      759.32     18.40 o 
  -1   6   3      135.90      184.50      8.36 o 
   0   6   3     1615.74     1594.57     29.09 o 
   1   6   3     2511.50     2577.59     41.07 o 
   2   6   3      337.78      299.62     10.82 o 
   3   6   3      271.98      262.18     10.62 o 
   4   6   3     1230.94     1236.65     25.85 o 
   5   6   3      725.51      729.83     14.02 o 
   6   6   3      257.83      282.55      8.86 o 
   7   6   3       45.74       52.82      4.69 o 
   8   6   3      807.78      788.63     16.06 o 
   9   6   3      335.22      330.91     15.48 o 
 -10   7   3      539.64      554.09     20.08 o 
  -9   7   3       85.71       92.83      8.55 o 
  -8   7   3        3.93        1.13      2.54 o 
  -7   7   3     3630.53     3421.75     38.81 o 
  -6   7   3      938.79      917.07     22.93 o 
  -5   7   3      727.57      685.79     18.98 o 
  -4   7   3      115.97      121.34      7.64 o 
  -3   7   3     2104.67     2222.13     38.55 o 
  -2   7   3     2232.60     2246.81     38.74 o 
  -1   7   3     2698.41     2690.25     43.60 o 
   0   7   3      662.94      667.78     17.82 o 
   1   7   3      208.98      178.74      9.00 o 
   2   7   3     3172.97     3199.64     50.01 o 
   3   7   3      114.98      126.85      8.10 o 
   4   7   3      700.17      694.93     19.31 o 
   5   7   3     1229.62     1199.90     19.82 o 
   6   7   3      303.80      325.22     10.05 o 
   7   7   3       53.43       47.42      4.67 o 
   8   7   3      746.87      732.73     16.24 o 
 -10   8   3        0.20        0.91      3.82 o 
  -9   8   3      894.82      976.99     27.34 o 
  -8   8   3       42.73       48.52      6.48 o 
  -7   8   3      938.04      914.28     24.75 o 
  -6   8   3     1440.17     1400.03     31.16 o 
  -5   8   3     2799.66     2634.15     45.93 o 
  -4   8   3       17.43       19.24      4.08 o 
  -3   8   3      145.38      172.68      6.83 o 
  -2   8   3     1482.59     1469.48     30.58 o 
  -1   8   3     2847.97     2833.16     47.23 o 
   0   8   3       12.05       10.62      3.63 o 
   1   8   3        2.63       -0.13      2.79 o 
   2   8   3      531.28      518.91     16.39 o 
   3   8   3      796.71      855.53     22.16 o 
   4   8   3     1429.62     1433.78     30.77 o 
   5   8   3        2.53        2.61      2.86 o 
   6   8   3      351.85      370.26     11.04 o 
   7   8   3      183.73      198.15      8.66 o 
   8   8   3       34.21       43.61      8.68 o 
  -9   9   3      625.70      593.87     21.64 o 
  -8   9   3      654.75      638.57     21.77 o 
  -7   9   3      871.11      863.11     25.20 o 
  -6   9   3      447.17      390.58     15.94 o 
  -5   9   3     1163.06     1085.44     27.47 o 
  -4   9   3     1315.33     1330.65     30.38 o 
  -3   9   3     1302.40     1232.89     28.83 o 
  -2   9   3      144.25      154.77      9.52 o 
  -1   9   3      267.09      268.59     12.31 o 
   0   9   3      614.42      597.88     18.53 o 
   1   9   3      217.59      206.27     10.88 o 
   2   9   3      503.62      494.23     16.65 o 
   3   9   3       22.19       20.86      4.92 o 
   4   9   3     1140.90     1107.67     20.03 o 
   5   9   3        4.59        3.18      4.15 o 
   6   9   3      387.80      360.75     11.54 o 
   7   9   3       86.95       88.11     14.58 o 
  -8  10   3      279.94      259.85     14.64 o 
  -7  10   3      856.48      808.49     24.81 o 
  -6  10   3       38.41       34.85      6.22 o 
  -5  10   3      465.95      418.43     17.17 o 
  -4  10   3     1204.83     1118.61     28.89 o 
  -3  10   3     1779.61     1727.18     37.19 o 
  -2  10   3      236.35      237.43     12.31 o 
  -1  10   3       28.87       30.12      5.44 o 
   0  10   3      399.79      390.77     15.74 o 
   1  10   3      288.88      296.64     13.60 o 
   2  10   3      384.43      405.22     16.00 o 
   3  10   3       16.99       10.56      4.66 o 
   4  10   3      205.09      221.48      9.27 o 
   5  10   3      141.57      152.32      8.13 o 
  -6  11   3      705.81      758.22     25.07 o 
  -5  11   3      151.40      136.76     10.43 o 
  -4  11   3      306.58      282.45     14.71 o 
  -3  11   3      266.47      242.22     13.28 o 
  -2  11   3     1171.88     1172.38     30.45 o 
  -1  11   3      109.78      126.33      9.72 o 
   0  11   3      316.68      298.07     14.58 o 
   1  11   3       24.20       26.24      5.57 o 
   2  11   3      924.75      996.56     27.14 o 
   3  11   3       53.86       36.04      4.97 o 
   4  11   3       50.12       50.48      5.50 o 
  -4  12   3      206.97      205.95     13.22 o 
  -3  12   3       78.13       65.69      8.42 o 
  -2  12   3      494.98      466.37     19.18 o 
  -1  12   3      310.53      276.69     14.77 o 
   0  12   3      206.60      223.24     13.47 o 
   1  12   3        0.90        5.90      4.66 o 
  -2 -12   4       31.56       17.23      6.15 o 
  -1 -12   4      119.32      133.39     10.69 o 
   0 -12   4       36.45       30.71      6.48 o 
   1 -12   4      603.48      675.95     22.41 o 
   2 -12   4      237.15      260.49     13.67 o 
   3 -12   4      201.88      203.29     13.35 o 
  -4 -11   4       81.44       77.61      9.39 o 
  -3 -11   4       59.53       68.02      8.42 o 
  -2 -11   4       85.11       84.54      9.26 o 
  -1 -11   4      823.80      805.32     24.49 o 
   0 -11   4        5.01        5.90      4.41 o 
   1 -11   4       88.81       86.42      8.03 o 
   2 -11   4       32.22       32.85      5.90 o 
   3 -11   4     1035.18     1030.31     28.96 o 
   4 -11   4       13.72       13.15      5.96 o 
   5 -11   4      167.98      192.28     11.60 o 
   6 -11   4       26.02       27.01      6.09 o 
   7 -11   4      526.34      522.74     19.95 o 
  -6 -10   4       99.95      110.78     11.01 o 
  -5 -10   4      241.83      244.49     14.51 o 
  -4 -10   4        0.05       -2.59      3.95 o 
  -3 -10   4       96.36       98.60      9.20 o 
  -2 -10   4       44.91       52.28      7.06 o 
  -1 -10   4     1355.78     1362.58     31.61 o 
   0 -10   4       98.60      113.63      8.62 o 
   1 -10   4        6.77        6.15      4.02 o 
   2 -10   4       18.55       14.12      4.47 o 
   3 -10   4     1645.57     1680.58     19.78 o 
   4 -10   4      241.85      265.33      9.13 o 
   5 -10   4      129.89      126.72      6.75 o 
   6 -10   4      207.33      197.46     11.53 o 
   7 -10   4      737.77      760.23     23.71 o 
   8 -10   4       55.70       49.17      7.26 o 
  -7  -9   4      115.73      126.78     11.66 o 
  -6  -9   4      635.34      580.85     21.96 o 
  -5  -9   4      121.16      143.37     10.88 o 
  -4  -9   4       57.27       65.82      7.84 o 
  -3  -9   4     1595.87     1634.22     35.89 o 
  -2  -9   4       62.79       72.62      7.58 o 
  -1  -9   4      296.77      309.53     13.15 o 
   0  -9   4      224.69      232.44     11.08 o 
   1  -9   4     1730.89     1744.10     39.16 o 
   2  -9   4       17.54       20.84      2.88 o 
   3  -9   4       16.89       21.00      4.70 o 
   4  -9   4      228.14      237.14     19.73 o 
   5  -9   4     1264.18     1340.75     38.00 o 
   6  -9   4      137.61      132.48      6.80 o 
   7  -9   4       28.68       33.62      5.64 o 
   8  -9   4      231.16      237.43     13.15 o 
   9  -9   4      194.06      182.88     12.11 o 
  -8  -8   4       25.18       26.17      7.26 o 
  -7  -8   4      247.87      248.18     14.51 o 
  -6  -8   4        0.81        1.04      4.60 o 
  -5  -8   4      133.26      143.88     10.30 o 
  -4  -8   4      229.14      246.11     12.83 o 
  -3  -8   4      767.86      740.41     21.44 o 
  -2  -8   4      480.09      452.51     15.74 o 
  -1  -8   4       65.63       72.95      6.61 o 
   0  -8   4        1.12        2.68      1.83 o 
   1  -8   4     3340.67     3286.96     34.62 o 
   2  -8   4      260.47      250.00      6.89 o 
   3  -8   4       78.71       79.26      3.58 o 
   4  -8   4        2.49        5.92      3.14 o 
   5  -8   4     1534.42     1574.17     24.33 o 
   6  -8   4      209.27      213.28      8.49 o 
   7  -8   4        1.06       -1.35      2.53 o 
   8  -8   4      273.32      273.71     13.28 o 
   9  -8   4      565.87      582.79     20.60 o 
  10  -8   4      562.43      600.54     21.70 o 
  -9  -7   4      284.91      282.65     16.07 o 
  -8  -7   4       88.39       90.63      9.78 o 
  -7  -7   4      176.54      214.04     12.83 o 
  -6  -7   4      156.14      166.75     11.21 o 
  -5  -7   4     1375.71     1475.44     32.91 o 
  -4  -7   4      751.96      765.35     21.51 o 
  -3  -7   4       39.70       55.32      5.83 o 
  -2  -7   4     1546.15     1584.86     31.23 o 
  -1  -7   4     2059.78     2036.42     40.07 o 
   0  -7   4        4.72        5.48      1.90 o 
   1  -7   4     3974.65     4030.64     39.55 o 
   2  -7   4     2602.87     2635.66     23.95 o 
   3  -7   4      577.79      564.47      8.64 o 
   4  -7   4       31.72       26.32      5.47 o 
   5  -7   4      961.02      971.67     16.20 o 
   6  -7   4     1346.09     1335.02     20.34 o 
   7  -7   4      518.23      544.35     23.97 o 
   8  -7   4      256.93      257.37     18.95 o 
   9  -7   4        0.57        5.31      4.02 o 
  10  -7   4      868.15      823.46     25.33 o 
  -9  -6   4     1118.62     1047.61     30.32 o 
  -8  -6   4       75.65       84.22      9.07 o 
  -7  -6   4      506.59      513.73     18.85 o 
  -6  -6   4        6.47        2.46      3.63 o 
  -5  -6   4      980.27     1013.01     25.07 o 
  -4  -6   4      824.83      811.60     21.12 o 
  -3  -6   4       65.01       56.49      5.77 o 
  -2  -6   4      712.02      750.40     10.88 o 
  -1  -6   4      449.01      404.01      7.38 o 
   0  -6   4     1618.46     1579.48     27.24 o 
   1  -6   4      759.00      782.39     11.24 o 
   2  -6   4       93.38      104.11     13.33 o 
   3  -6   4     3396.96     3265.57     27.46 o 
   4  -6   4     1954.63     1984.09     22.31 o 
   5  -6   4      100.57      119.10      5.28 o 
   6  -6   4      120.17      122.30      8.07 o 
   7  -6   4      877.90      870.31     15.64 o 
   8  -6   4     2149.41     2167.47     28.49 o 
   9  -6   4       70.59       72.17      5.42 o 
  10  -6   4      459.59      458.02     18.14 o 
  11  -6   4      247.08      244.43     14.06 o 
 -10  -5   4       11.59       11.47      6.87 o 
  -9  -5   4      127.72      134.23     11.21 o 
  -8  -5   4     1026.17      983.47     27.21 o 
  -7  -5   4     1130.40     1114.72     28.05 o 
  -6  -5   4      442.03      467.02     16.26 o 
  -5  -5   4      348.31      318.15     12.57 o 
  -4  -5   4     2050.60     1993.91     25.85 o 
  -3  -5   4     2524.52     2468.76     40.49 o 
  -2  -5   4      252.04      239.29      4.96 o 
  -1  -5   4     1512.94     1515.56     19.95 o 
   0  -5   4     5718.46     5822.58     76.44 o 
   1  -5   4       12.41       23.78      2.85 o 
   2  -5   4     2420.12     2663.07     22.50 o 
   3  -5   4     2245.34     2343.92     36.25 o 
   4  -5   4     3475.79     3557.68     28.69 o 
   5  -5   4     1823.96     1848.92     23.18 o 
   6  -5   4       34.29       39.34      3.39 o 
   7  -5   4     1419.30     1421.54     20.57 o 
   8  -5   4     2796.40     2797.83     33.58 o 
   9  -5   4       28.61       28.41      3.85 o 
  10  -5   4      348.42      358.90     15.42 o 
  11  -5   4        0.30        3.43      4.66 o 
 -10  -4   4        4.55        7.32      5.96 o 
  -9  -4   4      811.50      717.60     23.65 o 
  -8  -4   4       77.81       66.40      8.10 o 
  -7  -4   4     2211.63     2252.70     42.56 o 
  -6  -4   4     1251.23     1336.22     29.15 o 
  -5  -4   4     1611.29     1651.02     20.15 o 
  -4  -4   4      228.47      216.72      5.21 o 
  -3  -4   4      842.95      755.95     17.62 o 
  -2  -4   4     4199.81     4232.67     58.89 o 
  -1  -4   4     6400.30     6409.78     82.86 o 
   0  -4   4       38.93       66.55      2.40 o 
   1  -4   4       70.89      135.30      4.16 o 
   2  -4   4        3.44       29.88      4.87 o 
   3  -4   4     2802.03     3100.78     44.16 o 
   4  -4   4     3392.01     3470.02     35.35 o 
   5  -4   4     1419.78     1389.04     18.52 o 
   6  -4   4     1097.96     1071.10     16.25 o 
   7  -4   4      454.58      475.68     10.55 o 
   8  -4   4      501.06      498.39     11.34 o 
   9  -4   4      218.39      202.76      8.65 o 
  10  -4   4     2714.48     2706.32     49.56 o 
  11  -4   4       36.81       42.63      7.00 o 
 -11  -3   4      339.01      344.06     17.94 o 
 -10  -3   4      241.57      266.84     15.35 o 
  -9  -3   4      598.01      594.84     21.18 o 
  -8  -3   4      217.41      194.16     12.37 o 
  -7  -3   4      350.43      345.85      9.91 o 
  -6  -3   4     3356.47     3369.24     38.48 o 
  -5  -3   4     1528.79     1527.12     22.03 o 
  -4  -3   4       45.82       48.79      2.69 o 
  -3  -3   4     3297.21     3421.00     49.95 o 
  -2  -3   4     4578.61     4493.36     61.03 o 
  -1  -3   4       40.94       33.82      3.24 o 
   0  -3   4      126.28      142.65      5.44 o 
   1  -3   4     1592.77     1666.92     14.30 o 
   2  -3   4     7806.50     7659.68     61.59 o 
   3  -3   4      431.06      622.57     16.03 o 
   4  -3   4     4628.53     4795.19     45.54 o 
   5  -3   4      289.09      345.03      7.92 o 
   6  -3   4     4408.98     4227.45     42.71 o 
   7  -3   4       77.21       81.72      4.69 o 
   8  -3   4        9.77       11.73      2.66 o 
   9  -3   4       74.88       69.45      6.87 o 
  10  -3   4     1581.09     1572.55     34.40 o 
  11  -3   4      279.91      274.55     14.12 o 
 -11  -2   4      785.82      832.40     27.92 o 
 -10  -2   4       85.57       79.29      9.72 o 
  -9  -2   4      344.15      353.78     16.20 o 
  -8  -2   4      332.70      352.74      9.12 o 
  -7  -2   4     2112.57     2087.41     25.07 o 
  -6  -2   4      144.57      150.29      5.10 o 
  -5  -2   4     1198.91     1237.13     15.47 o 
  -4  -2   4     9245.88     9221.00     89.59 o 
  -3  -2   4     5093.28     5113.85     69.38 o 
  -2  -2   4     1484.49     1461.64     24.81 o 
  -1  -2   4       26.00       12.24      2.66 o 
   0  -2   4     7683.72     7331.01     64.59 o 
   1  -2   4      684.79      721.77      7.54 o 
   2  -2   4     1790.07     1780.23     19.09 o 
   3  -2   4     2987.80     2987.35     29.79 o 
   4  -2   4      165.52       88.38      5.80 o 
   5  -2   4       46.14       76.72      3.89 o 
   6  -2   4     4232.81     4249.80     47.06 o 
   7  -2   4      788.40      778.41     13.77 o 
   8  -2   4     2020.51     1966.17     36.34 o 
   9  -2   4      669.65      659.36     19.50 o 
  10  -2   4      141.19      143.04      9.72 o 
  11  -2   4        0.08        2.59      4.02 o 
 -11  -1   4      356.52      367.06     18.33 o 
 -10  -1   4       11.01       15.74      6.87 o 
  -9  -1   4      639.22      680.56     23.26 o 
  -8  -1   4     1103.66     1097.28     17.24 o 
  -7  -1   4      271.74      249.64      7.18 o 
  -6  -1   4        4.31        1.30      4.47 o 
  -5  -1   4      505.14      485.02      8.57 o 
  -4  -1   4     4207.04     3873.30     36.71 o 
  -3  -1   4     2866.41     2903.54     27.81 o 
  -2  -1   4      779.08      756.93     16.13 o 
  -1  -1   4     2639.02     2695.95     38.81 o 
   0  -1   4     6614.38     6342.71     53.65 o 
   1  -1   4     1361.61     1330.09     13.89 o 
   2  -1   4     2521.25     2629.15     25.94 o 
   3  -1   4     2975.57     3229.20     31.57 o 
   4  -1   4      528.12      389.94     12.50 o 
   5  -1   4      259.71      309.75      7.35 o 
   6  -1   4     1086.53     1101.77     16.14 o 
   7  -1   4      498.00      497.28     15.09 o 
   8  -1   4     2520.67     2423.47     41.85 o 
   9  -1   4       51.47       53.38      5.96 o 
  10  -1   4       65.58       61.87      6.74 o 
  11  -1   4      269.67      254.60     13.54 o 
 -10   0   4      937.53      941.67     17.49 o 
  -9   0   4      935.95      960.16     16.85 o 
  -8   0   4      191.56      194.48      7.58 o 
  -7   0   4      155.52      142.98      6.12 o 
  -6   0   4     6870.77     6755.56     62.63 o 
  -5   0   4     2433.47     2276.89     24.93 o 
  -4   0   4      864.84      789.20     11.09 o 
  -3   0   4       33.40       27.35      2.33 o 
  -2   0   4     5266.76     5131.95     45.71 o 
  -1   0   4     1215.65     1260.45     12.71 o 
   0   0   4     4805.85     4753.95     41.69 o 
   1   0   4      697.47      739.15      7.65 o 
   2   0   4     5254.43     5078.01     36.79 o 
   3   0   4     3875.52     4014.05     47.19 o 
   4   0   4     1885.46     1812.59     20.93 o 
   5   0   4      544.78      585.16     15.42 o 
   6   0   4     3579.11     3502.95     51.50 o 
   7   0   4      756.48      770.66     19.43 o 
   8   0   4     1360.01     1340.82     28.44 o 
   9   0   4       12.02        9.13      4.21 o 
  10   0   4      508.94      489.50     17.69 o 
  11   0   4      262.33      266.32     13.80 o 
 -11   1   4      487.87      524.23     17.62 o 
 -10   1   4      493.97      494.17     12.20 o 
  -9   1   4      228.04      227.51      7.89 o 
  -8   1   4      360.20      367.27      9.43 o 
  -7   1   4      725.91      719.11     14.12 o 
  -6   1   4     3898.21     3796.65     42.11 o 
  -5   1   4      536.64      538.97      9.54 o 
  -4   1   4     1259.75     1226.28     15.29 o 
  -3   1   4       52.72       73.47      2.93 o 
  -2   1   4     5177.01     4763.45     43.13 o 
  -1   1   4       33.88       28.22      1.51 o 
   0   1   4     1734.00     1803.01     14.99 o 
   1   1   4      545.51      596.06      6.77 o 
   2   1   4     5726.06     5400.15     48.44 o 
   3   1   4      291.57      312.88      6.64 o 
   4   1   4     3091.40     3236.44     46.06 o 
   5   1   4     1736.64     1787.23     19.98 o 
   6   1   4     2738.43     2577.75     35.05 o 
   7   1   4      644.43      687.28     18.46 o 
   8   1   4        4.82        6.35      4.02 o 
   9   1   4      367.64      381.25     15.03 o 
  10   1   4     1138.94     1084.08     27.53 o 
  11   1   4       30.05       35.95      6.28 o 
 -11   2   4      733.17      747.86     21.64 o 
 -10   2   4      460.83      467.32     29.28 o 
  -9   2   4       20.63       23.66      3.44 o 
  -8   2   4     1705.85     1690.62     43.86 o 
  -7   2   4      290.54      275.83      7.76 o 
  -6   2   4     1680.31     1717.30     21.41 o 
  -5   2   4       53.03       80.81      3.87 o 
  -4   2   4     7809.68     7555.25     67.42 o 
  -3   2   4      950.69      935.67     23.03 o 
  -2   2   4    11875.59    11568.11    122.57 o 
  -1   2   4        2.23       -3.82      2.89 o 
   0   2   4     8784.15     8600.91     91.00 o 
   1   2   4     1273.51     1406.18     22.61 o 
   2   2   4     2255.57     2208.98     32.78 o 
   3   2   4       40.25       30.38      3.69 o 
   4   2   4     6764.77     6790.12     86.81 o 
   5   2   4      908.26      937.82     13.73 o 
   6   2   4      358.89      343.20      7.73 o 
   7   2   4       11.07        6.54      3.95 o 
   8   2   4     1720.29     1678.08     33.56 o 
   9   2   4      927.47      897.64     24.03 o 
  10   2   4      573.35      553.12     19.24 o 
  11   2   4      187.16      190.40     11.98 o 
 -11   3   4       90.79       88.69      8.29 o 
 -10   3   4      270.23      247.54     11.79 o 
  -9   3   4     1050.09     1005.24     20.76 o 
  -8   3   4     4872.95     4855.43     49.96 o 
  -7   3   4       50.76       49.16      3.70 o 
  -6   3   4      444.65      462.79     12.73 o 
  -5   3   4      135.43      131.79      5.60 o 
  -4   3   4    13193.11    12924.05    110.96 o 
  -3   3   4        0.05       -1.54      1.02 o 
  -2   3   4     1461.65     1424.38     17.01 o 
  -1   3   4      656.92      674.35     16.55 o 
   0   3   4     5629.62     5185.76     66.73 o 
   1   3   4      916.92      962.42     18.33 o 
   2   3   4      528.02      509.58     12.76 o 
   3   3   4     1000.83     1036.40     20.60 o 
   4   3   4     6371.14     6344.41     82.86 o 
   5   3   4     1211.28     1192.76     16.65 o 
   6   3   4       98.46      103.33      5.93 o 
   7   3   4       81.35       76.13      4.42 o 
   8   3   4     1960.26     1867.63     36.47 o 
   9   3   4      305.44      303.12     13.80 o 
  10   3   4        0.77       -2.01      4.02 o 
  11   3   4      357.03      356.76     16.33 o 
 -11   4   4        1.44        4.41      3.89 o 
 -10   4   4     1546.67     1527.91     33.10 o 
  -9   4   4       83.64      101.05      5.82 o 
  -8   4   4     1263.56     1299.53     19.74 o 
  -7   4   4       49.62       62.45      5.47 o 
  -6   4   4     2129.57     2150.12     25.89 o 
  -5   4   4        1.45        0.15      2.75 o 
  -4   4   4     3803.99     3819.93     38.53 o 
  -3   4   4      421.56      434.22      9.59 o 
  -2   4   4     7691.23     7289.52     65.67 o 
  -1   4   4       40.76       32.13      3.50 o 
   0   4   4     1670.79     1576.04     26.89 o 
   1   4   4      450.96      478.10     12.76 o 
   2   4   4    11058.35    11730.35    142.46 o 
   3   4   4     1526.27     1604.48     28.63 o 
   4   4   4     1114.02     1089.46     22.93 o 
   5   4   4      415.36      423.88     13.80 o 
   6   4   4     2618.07     2569.22     30.08 o 
   7   4   4     1064.77     1049.44     17.20 o 
   8   4   4      280.11      274.55     13.02 o 
   9   4   4      143.83      133.97      9.78 o 
  10   4   4       65.37       61.03      7.77 o 
 -11   5   4       95.30      106.05      9.20 o 
 -10   5   4     1034.16     1025.26     26.63 o 
  -9   5   4       87.19       87.63      6.19 o 
  -8   5   4      457.67      420.65     10.58 o 
  -7   5   4       68.04       52.81      4.05 o 
  -6   5   4     5167.63     5044.42     50.70 o 
  -5   5   4        3.01        6.62      1.94 o 
  -4   5   4     1725.78     1927.20     27.40 o 
  -3   5   4      380.17      377.87      8.38 o 
  -2   5   4     9051.47     8835.91    111.17 o 
  -1   5   4     1165.65     1149.77     22.67 o 
   0   5   4     1388.36     1396.40     25.98 o 
   1   5   4       21.03       18.33      3.43 o 
   2   5   4     4583.25     4669.25     64.78 o 
   3   5   4      245.56      248.57     10.24 o 
   4   5   4       83.65       81.50      6.67 o 
   5   5   4      180.35      183.66      9.72 o 
   6   5   4     1745.19     1775.76     24.21 o 
   7   5   4      801.15      762.22     18.07 o 
   8   5   4       77.52       84.09      8.16 o 
   9   5   4       12.69       13.80      6.02 o 
  10   5   4      246.28      269.89     14.32 o 
 -10   6   4      799.60      878.65     25.01 o 
  -9   6   4      116.95      144.01      9.72 o 
  -8   6   4     1240.99     1171.75     19.25 o 
  -7   6   4       44.42       29.87      5.80 o 
  -6   6   4     2445.45     2493.43     30.21 o 
  -5   6   4     1262.32     1237.98     18.46 o 
  -4   6   4     2324.63     2305.19     41.66 o 
  -3   6   4      447.49      447.78     13.93 o 
  -2   6   4     1355.20     1305.45     26.24 o 
  -1   6   4      846.31      739.50     18.27 o 
   0   6   4     6052.64     6186.86     83.05 o 
   1   6   4      206.29      195.45      9.20 o 
   2   6   4     1703.52     1672.90     31.03 o 
   3   6   4     1404.88     1402.17     28.44 o 
   4   6   4      533.00      587.32     17.23 o 
   5   6   4      571.37      575.60     17.69 o 
   6   6   4      721.43      720.83     25.43 o 
   7   6   4      315.09      294.80      9.37 o 
   8   6   4       90.58       83.19      6.83 o 
   9   6   4      573.52      530.96     19.76 o 
 -10   7   4      151.32      149.45     10.75 o 
  -9   7   4       61.89       58.82      7.06 o 
  -8   7   4     2061.64     2028.91     28.03 o 
  -7   7   4        1.06        0.55      2.17 o 
  -6   7   4     1565.66     1466.75     21.66 o 
  -5   7   4      257.84      270.28     11.86 o 
  -4   7   4     3257.60     3259.56     52.15 o 
  -3   7   4       76.57       88.83      4.95 o 
  -2   7   4      508.40      543.08     16.39 o 
  -1   7   4      689.48      740.92     19.50 o 
   0   7   4     2735.88     2653.78     44.05 o 
   1   7   4     1283.75     1300.00     27.47 o 
   2   7   4        2.11        3.11      3.04 o 
   3   7   4        6.39        7.64      3.24 o 
   4   7   4     2472.27     2551.16     44.70 o 
   5   7   4      596.39      624.84     18.24 o 
   6   7   4        7.68        2.47      2.91 o 
   7   7   4       91.13      103.01      6.28 o 
   8   7   4       39.12       52.63      5.40 o 
  -9   8   4      254.02      225.64     12.96 o 
  -8   8   4      285.02      299.95     14.12 o 
  -7   8   4      512.83      562.58     19.31 o 
  -6   8   4      915.28      885.13     23.90 o 
  -5   8   4       16.22       27.34      4.99 o 
  -4   8   4      466.89      520.08     17.30 o 
  -3   8   4     3110.60     3087.24     51.57 o 
  -2   8   4     1708.02     1657.74     33.43 o 
  -1   8   4      356.40      354.75     13.80 o 
   0   8   4      508.57      513.73     16.71 o 
   1   8   4      443.55      460.35     15.87 o 
   2   8   4      401.39      416.56     14.96 o 
   3   8   4      406.43      400.10     15.22 o 
   4   8   4      836.46      811.02     22.74 o 
   5   8   4      846.26      836.62     16.90 o 
   6   8   4        2.17        8.96      3.37 o 
   7   8   4      171.50      184.07      8.57 o 
  -8   9   4       71.61       88.11      8.81 o 
  -7   9   4       84.60       82.53      8.16 o 
  -6   9   4     1270.33     1280.83     31.16 o 
  -5   9   4      500.92      480.82     17.56 o 
  -4   9   4      668.11      610.58     20.15 o 
  -3   9   4      703.23      710.28     21.51 o 
  -2   9   4     2537.79     2456.06     44.96 o 
  -1   9   4      961.80      909.62     24.10 o 
   0   9   4      247.68      253.11     12.37 o 
   1   9   4      562.02      530.51     17.94 o 
   2   9   4      614.43      613.63     19.43 o 
   3   9   4      512.05      500.97     17.88 o 
   4   9   4       74.95       80.27      8.16 o 
   5   9   4       48.75       55.37      5.22 o 
   6   9   4      526.82      522.92     14.06 o 
  -7  10   4       60.84       47.16      7.19 o 
  -6  10   4       87.29      108.77      9.52 o 
  -5  10   4      688.86      655.78     25.98 o 
  -4  10   4      625.83      560.18     19.95 o 
  -3  10   4      191.80      167.08     11.01 o 
  -2  10   4      104.21       99.44      8.88 o 
  -1  10   4      615.67      624.19     20.41 o 
   0  10   4      359.91      374.58     15.81 o 
   1  10   4      545.30      527.59     18.85 o 
   2  10   4      468.18      445.90     17.23 o 
   3  10   4      557.65      615.89     20.80 o 
   4  10   4        3.52        3.54      3.85 o 
   5  10   4       81.60       86.95      6.53 o 
  -6  11   4        0.84        3.48      2.79 o 
  -5  11   4      275.84      262.44     14.45 o 
  -4  11   4      216.41      232.38     13.41 o 
  -3  11   4     1144.81     1077.15     29.41 o 
  -2  11   4       72.59       59.92      7.77 o 
  -1  11   4      562.34      569.77     20.54 o 
   0  11   4      656.03      628.66     21.64 o 
   1  11   4      875.42      855.07     25.46 o 
   2  11   4        1.11       -5.83      3.89 o 
   3  11   4      392.27      397.44     17.69 o 
  -2  12   4      109.89      104.62     10.11 o 
  -1  12   4      343.09      314.00     16.00 o 
  -1 -12   5        4.60       11.53      5.38 o 
   0 -12   5      602.13      624.19     22.22 o 
   1 -12   5       45.65       62.84      7.97 o 
   2 -12   5       92.23       83.05      9.65 o 
   3 -12   5       29.92       22.41      6.41 o 
  -4 -11   5      189.28      194.61     13.47 o 
  -3 -11   5       17.76       25.91      6.22 o 
  -2 -11   5      134.44      131.45     10.62 o 
  -1 -11   5      193.82      190.14     12.44 o 
   0 -11   5      450.40      476.67     18.27 o 
   1 -11   5       29.31       22.09      5.12 o 
   2 -11   5      168.30      144.55      7.51 o 
   3 -11   5      156.56      160.66     11.79 o 
   4 -11   5      831.99      813.16     25.91 o 
   5 -11   5       69.53       62.45      8.49 o 
  -5 -10   5        2.03        3.76      5.18 o 
  -4 -10   5      146.59      144.73     11.21 o 
  -3 -10   5       18.80       19.50      5.70 o 
  -2 -10   5     1736.01     1709.56     37.64 o 
  -1 -10   5        0.22        1.94      4.41 o 
   0 -10   5       30.98       29.35      5.51 o 
   1 -10   5      162.75      165.97      9.98 o 
   2 -10   5     1199.15     1239.72     20.92 o 
   3 -10   5        0.55        2.40      3.82 o 
   4 -10   5       45.87       35.95      6.61 o 
   5 -10   5       22.32       24.40      6.90 o 
   6 -10   5      715.63      777.96     16.79 o 
   7 -10   5      151.07      154.64     10.95 o 
   8 -10   5      102.97      134.43     10.56 o 
  -7  -9   5       66.19       73.08      9.65 o 
  -6  -9   5      132.81      150.75     12.11 o 
  -5  -9   5       57.46       53.83      7.71 o 
  -4  -9   5      503.07      545.02     19.76 o 
  -3  -9   5      162.19      170.51     11.08 o 
  -2  -9   5      795.66      829.87     23.32 o 
  -1  -9   5      108.84      125.29      8.81 o 
   0  -9   5      896.00      895.17     22.80 o 
   1  -9   5       24.93       37.44      5.38 o 
   2  -9   5     1140.60     1199.00     19.58 o 
   3  -9   5     1091.35     1110.06     28.96 o 
   4  -9   5       55.80       66.81      4.98 o 
   5  -9   5        1.40        1.64      2.58 o 
   6  -9   5      851.07      882.69     26.56 o 
   7  -9   5      276.01      290.44      9.88 o 
   8  -9   5      183.48      158.07     10.95 o 
   9  -9   5       59.53       56.88      7.64 o 
  -8  -8   5      262.25      278.63     16.39 o 
  -7  -8   5        5.04        2.20      5.12 o 
  -6  -8   5      192.44      169.80     11.92 o 
  -5  -8   5      128.80      119.78      9.85 o 
  -4  -8   5     1108.94     1154.05     28.83 o 
  -3  -8   5        0.80       -5.44      3.63 o 
  -2  -8   5      138.87      141.16      9.20 o 
  -1  -8   5      119.84      134.10      8.75 o 
   0  -8   5     2566.11     2472.19     42.17 o 
   1  -8   5       59.76       55.00      5.57 o 
   2  -8   5      552.33      562.31      9.18 o 
   3  -8   5      354.80      377.48      9.33 o 
   4  -8   5      543.75      557.68     12.16 o 
   5  -8   5      224.46      236.28      8.11 o 
   6  -8   5      191.41      221.59      8.14 o 
   7  -8   5      412.21      408.43     14.71 o 
   8  -8   5      231.70      266.81      9.43 o 
   9  -8   5      162.15      194.61     11.98 o 
  -8  -7   5      226.91      217.41     14.06 o 
  -7  -7   5      192.11      202.64     12.89 o 
  -6  -7   5      706.66      696.94     22.54 o 
  -5  -7   5       35.37       38.03      6.54 o 
  -4  -7   5     2265.76     2223.29     42.04 o 
  -3  -7   5      964.38      974.21     24.03 o 
  -2  -7   5      561.15      544.63     16.58 o 
  -1  -7   5       77.36       89.47      6.74 o 
   0  -7   5     3139.75     3222.90     49.69 o 
   1  -7   5      102.65       88.32      3.88 o 
   2  -7   5      611.73      632.42     10.81 o 
   3  -7   5       60.62       67.44      3.17 o 
   4  -7   5     1680.85     1705.31     23.02 o 
   5  -7   5     1568.53     1560.90     22.24 o 
   6  -7   5        1.66       -1.23      2.12 o 
   7  -7   5      478.21      501.59     22.22 o 
   8  -7   5      746.21      766.84     15.96 o 
   9  -7   5      610.93      613.45     30.03 o 
  10  -7   5       33.11       32.26      6.35 o 
  -9  -6   5       10.96        4.66      5.83 o 
  -8  -6   5      289.20      279.22     15.16 o 
  -7  -6   5      428.35      430.23     17.88 o 
  -6  -6   5     1259.20     1231.66     29.87 o 
  -5  -6   5       11.18       22.74      5.31 o 
  -4  -6   5      552.84      576.70     18.01 o 
  -3  -6   5      241.74      248.77     10.95 o 
  -2  -6   5     2810.47     2785.87     45.02 o 
  -1  -6   5        5.38       -0.84      2.46 o 
   0  -6   5      380.19      392.52     12.05 o 
   1  -6   5      288.12      271.63      8.81 o 
   2  -6   5      835.76      805.58     10.10 o 
   3  -6   5      950.98      904.42     20.24 o 
   4  -6   5      298.68      290.99     11.37 o 
   5  -6   5     1129.81     1151.70     17.80 o 
   6  -6   5      762.47      757.58     14.30 o 
   7  -6   5      220.04      216.20      7.79 o 
   8  -6   5        0.64        0.95      2.61 o 
   9  -6   5      913.67      922.79     17.77 o 
  10  -6   5      291.11      320.51     10.60 o 
 -10  -5   5       30.44       45.67      8.75 o 
  -9  -5   5      196.30      210.93     13.86 o 
  -8  -5   5      333.65      336.81     16.20 o 
  -7  -5   5       25.70       38.93      6.87 o 
  -6  -5   5     1636.97     1646.79     35.11 o 
  -5  -5   5     1732.87     1741.05     34.92 o 
  -4  -5   5     1354.43     1431.84     29.48 o 
  -3  -5   5       89.66      102.68      7.06 o 
  -2  -5   5     3395.11     3281.79     49.82 o 
  -1  -5   5     2357.50     2249.98     36.15 o 
   0  -5   5      343.91      310.50      6.61 o 
   1  -5   5        1.90        2.94      1.04 o 
   2  -5   5     2972.86     2919.84     24.39 o 
   3  -5   5     2420.48     2250.88     19.94 o 
   4  -5   5      314.07      295.10      7.61 o 
   5  -5   5      859.27      860.13     14.49 o 
   6  -5   5     1105.87     1151.66     17.91 o 
   7  -5   5       77.22       85.06      5.13 o 
   8  -5   5      165.91      165.87     14.51 o 
   9  -5   5      554.60      573.75     13.42 o 
  10  -5   5      332.70      339.77     10.79 o 
  11  -5   5      454.46      474.21     19.24 o 
 -10  -4   5      138.54      164.29     13.80 o 
  -9  -4   5       28.18       30.12      7.13 o 
  -8  -4   5      741.71      750.90     23.84 o 
  -7  -4   5      184.90      196.62     12.05 o 
  -6  -4   5      525.21      514.44     17.23 o 
  -5  -4   5     1550.17     1506.60     31.03 o 
  -4  -4   5     1883.03     1846.51     34.01 o 
  -3  -4   5      865.28      908.26     20.54 o 
  -2  -4   5     3757.40     3866.06     55.58 o 
  -1  -4   5     1379.67     1351.25     24.29 o 
   0  -4   5     2043.65     1951.33     30.45 o 
   1  -4   5       53.27      116.98      3.01 o 
   2  -4   5        8.74       20.26      1.62 o 
   3  -4   5     1556.73     1491.17     14.78 o 
   4  -4   5     1576.93     1475.86     19.16 o 
   5  -4   5      668.86      709.99     15.22 o 
   6  -4   5      188.80      207.18     17.43 o 
   7  -4   5     2119.85     2058.11     54.29 o 
   8  -4   5      416.57      448.76     15.84 o 
   9  -4   5      108.75      109.24      6.77 o 
  10  -4   5      560.86      537.51     19.11 o 
  11  -4   5      872.21      857.79     25.98 o 
 -11  -3   5       73.27       90.05     11.66 o 
 -10  -3   5      676.53      650.29     24.03 o 
  -9  -3   5       26.26       28.96      7.00 o 
  -8  -3   5       69.69       73.46      8.81 o 
  -7  -3   5     1044.02     1032.84     26.89 o 
  -6  -3   5      519.10      474.02     16.78 o 
  -5  -3   5       47.42       53.48      3.04 o 
  -4  -3   5     3359.77     3414.20     52.60 o 
  -3  -3   5     5753.92     5699.62     77.74 o 
  -2  -3   5     4782.05     4860.23     66.60 o 
  -1  -3   5     1809.86     1856.04     29.87 o 
   0  -3   5      861.62      834.86     16.20 o 
   1  -3   5     2878.34     2744.72     22.66 o 
   2  -3   5      433.56      579.08      7.15 o 
   3  -3   5      729.95      661.89     12.60 o 
   4  -3   5       64.98       48.66      7.77 o 
   5  -3   5     1665.16     1618.93     20.89 o 
   6  -3   5        2.78        5.53      2.20 o 
   7  -3   5     1935.54     1948.73     25.34 o 
   8  -3   5      385.78      385.48     10.23 o 
   9  -3   5      419.44      411.83     15.55 o 
  10  -3   5      381.57      394.53     16.20 o 
  11  -3   5       74.96       78.91      8.42 o 
 -11  -2   5      753.38      752.26     26.82 o 
 -10  -2   5      592.81      610.78     23.13 o 
  -9  -2   5       17.45       16.26      6.61 o 
  -8  -2   5      957.17      907.42     25.98 o 
  -7  -2   5     1365.10     1307.97     30.71 o 
  -6  -2   5      225.29      208.80      5.91 o 
  -5  -2   5     2380.36     2567.30     26.96 o 
  -4  -2   5     1101.64     1079.23     13.13 o 
  -3  -2   5     3483.84     3329.98     50.21 o 
  -2  -2   5      182.05      159.17      7.64 o 
  -1  -2   5      351.61      327.22      9.98 o 
   0  -2   5     2683.58     2795.90     28.82 o 
   1  -2   5    12178.34    11745.32    118.39 o 
   2  -2   5     2253.85     2268.56     18.85 o 
   3  -2   5       15.14       15.14      7.64 o 
   4  -2   5      747.23      800.15     15.45 o 
   5  -2   5     6769.68     6568.08     61.12 o 
   6  -2   5       61.62       44.54      3.60 o 
   7  -2   5      633.22      652.37     12.84 o 
   8  -2   5      441.24      429.96     15.19 o 
   9  -2   5     1007.38     1012.56     25.59 o 
  10  -2   5       90.36      105.66      8.88 o 
  11  -2   5       78.33       74.50      8.10 o 
 -11  -1   5       28.49       17.43      7.58 o 
 -10  -1   5      478.58      458.86     19.69 o 
  -9  -1   5     1260.42     1249.15     32.20 o 
  -8  -1   5     1090.74     1090.12     17.28 o 
  -7  -1   5       21.54       20.11      2.79 o 
  -6  -1   5      466.42      452.33      9.01 o 
  -5  -1   5     7795.31     7526.63     67.81 o 
  -4  -1   5      555.90      503.13     12.70 o 
  -3  -1   5     2742.02     2806.58     27.50 o 
  -2  -1   5     3105.76     3278.87     48.46 o 
  -1  -1   5    16146.29    15885.65    140.09 o 
   0  -1   5      141.10      140.57      3.74 o 
   1  -1   5     4899.60     5131.97     37.64 o 
   2  -1   5     4719.25     4734.49     43.42 o 
   3  -1   5     5988.25     5720.37     52.39 o 
   4  -1   5     1317.15     1586.98     21.18 o 
   5  -1   5      259.09      243.51      7.19 o 
   6  -1   5       67.32       82.07      4.65 o 
   7  -1   5     3212.17     3113.40     35.11 o 
   8  -1   5      210.89      215.60     10.95 o 
   9  -1   5      204.67      215.66     11.53 o 
  10  -1   5        0.73       -2.01      3.63 o 
  11  -1   5      590.73      576.05     20.67 o 
 -11   0   5      306.98      295.80     16.33 o 
 -10   0   5      110.57      116.03     10.75 o 
  -9   0   5     2410.50     2484.11     48.52 o 
  -8   0   5      553.93      540.74     16.42 o 
  -7   0   5      873.25      920.12     14.83 o 
  -6   0   5     1767.38     1720.04     21.34 o 
  -5   0   5     4231.00     4075.35     40.15 o 
  -4   0   5     1208.23     1209.15     15.17 o 
  -3   0   5     5435.59     5513.06     50.05 o 
  -2   0   5      376.39      366.96      6.42 o 
  -1   0   5    12346.82    11697.20     98.61 o 
   0   0   5     2972.87     3024.41     23.65 o 
   1   0   5     1501.23     1463.27     16.12 o 
   2   0   5      441.90      472.14      6.09 o 
   3   0   5     3667.02     3483.37     34.49 o 
   4   0   5      820.85      790.16     12.39 o 
   5   0   5      434.67      414.56      9.09 o 
   6   0   5      446.14      429.97     13.60 o 
   7   0   5     4092.35     3941.54     59.15 o 
   8   0   5      317.78      340.69     13.67 o 
   9   0   5      524.39      509.07     17.43 o 
  10   0   5      740.52      698.49     21.77 o 
  11   0   5      383.58      369.00     16.33 o 
 -11   1   5      601.54      621.34     22.54 o 
 -10   1   5      319.03      316.28     11.30 o 
  -9   1   5       79.40       89.56      5.47 o 
  -8   1   5      210.84      205.40      7.19 o 
  -7   1   5     6413.06     6263.43     90.24 o 
  -6   1   5     2141.59     2117.44     25.05 o 
  -5   1   5      448.93      469.66      9.03 o 
  -4   1   5      294.72      311.70      6.79 o 
  -3   1   5     6074.38     5743.21     52.32 o 
  -2   1   5       37.92       28.18      2.06 o 
  -1   1   5     9924.60     9836.37    184.02 o 
   0   1   5     1151.17     1193.23     11.45 o 
   1   1   5    14147.22    13717.40    154.29 o 
   2   1   5      755.33      845.83     11.93 o 
   3   1   5     4148.50     4101.15     39.73 o 
   4   1   5       31.57       36.62      2.93 o 
   5   1   5     4844.73     4741.03     65.43 o 
   6   1   5      281.94      327.41     12.24 o 
   7   1   5       16.10       18.85      4.08 o 
   8   1   5      169.39      158.27      9.39 o 
   9   1   5     1888.44     1792.74     36.67 o 
  10   1   5      216.71      210.80     12.24 o 
  11   1   5      361.34      355.59     16.26 o 
 -11   2   5      907.89      942.53     24.68 o 
 -10   2   5      253.07      269.79      9.15 o 
  -9   2   5      348.62      356.13     23.97 o 
  -8   2   5      582.17      610.19     12.64 o 
  -7   2   5     4848.57     4865.56     49.21 o 
  -6   2   5      562.83      555.25     10.81 o 
  -5   2   5     2149.20     2211.61     25.44 o 
  -4   2   5      160.24      156.23      4.95 o 
  -3   2   5    11191.52    10729.94     92.84 o 
  -2   2   5       37.27       41.49      2.46 o 
  -1   2   5     3615.80     3687.07     28.33 o 
   0   2   5      937.79      994.83     10.27 o 
   1   2   5    15800.54    15258.99    111.03 o 
   2   2   5     1142.90     1302.47     23.00 o 
   3   2   5     2087.91     2121.65     33.75 o 
   4   2   5        5.58        2.14      3.11 o 
   5   2   5     3928.01     3749.91     55.13 o 
   6   2   5       91.69       88.66      4.22 o 
   7   2   5       18.31       17.04      4.73 o 
   8   2   5      384.37      348.47     14.32 o 
   9   2   5     1120.93     1070.74     27.14 o 
  10   2   5      321.73      301.18     14.51 o 
  11   2   5       52.61       46.19      7.13 o 
 -11   3   5        0.88        5.44      4.21 o 
 -10   3   5      220.67      222.19      8.58 o 
  -9   3   5     2513.08     2496.46     31.71 o 
  -8   3   5      818.55      817.05     15.03 o 
  -7   3   5      331.02      346.58     14.67 o 
  -6   3   5        0.38        0.65      2.66 o 
  -5   3   5     6061.51     5917.38     56.28 o 
  -4   3   5      785.64      789.69     26.85 o 
  -3   3   5     4303.10     4425.21     42.92 o 
  -2   3   5       94.41      108.79      4.57 o 
  -1   3   5     8508.64     8032.32     71.32 o 
   0   3   5       45.98       56.32      5.15 o 
   1   3   5     1128.65     1136.94     21.31 o 
   2   3   5        0.61        4.02      2.53 o 
   3   3   5     6252.74     6435.56     83.96 o 
   4   3   5      328.92      333.44     11.86 o 
   5   3   5      515.26      499.87     15.22 o 
   6   3   5      578.64      620.59     11.76 o 
   7   3   5     1017.51      983.93     24.23 o 
   8   3   5      664.29      645.43     20.08 o 
   9   3   5       80.16       78.97      8.10 o 
  10   3   5      136.18      143.11     10.69 o 
 -11   4   5      232.29      237.56     12.89 o 
 -10   4   5      615.22      604.40     14.01 o 
  -9   4   5     3808.92     3712.56     42.38 o 
  -8   4   5       51.37       42.23      3.97 o 
  -7   4   5      453.92      469.02     15.42 o 
  -6   4   5      588.99      600.88     11.82 o 
  -5   4   5     5008.40     4962.62     50.92 o 
  -4   4   5        0.25        1.00      1.75 o 
  -3   4   5     1553.31     1518.00     19.41 o 
  -2   4   5      211.18      222.31      6.16 o 
  -1   4   5     9969.20     9745.22     86.03 o 
   0   4   5      678.38      737.30     16.97 o 
   1   4   5     2480.50     2622.94     40.42 o 
   2   4   5        2.27        1.49      2.14 o 
   3   4   5     6827.66     6958.88     91.21 o 
   4   4   5      246.23      248.77     10.69 o 
   5   4   5       69.19       67.31      6.35 o 
   6   4   5      286.73      280.12      8.23 o 
   7   4   5     2008.69     1998.95     38.74 o 
   8   4   5      210.48      211.32     11.79 o 
   9   4   5       27.82       35.44      5.96 o 
  10   4   5      379.97      378.14     16.97 o 
 -10   5   5      945.66      912.41     24.88 o 
  -9   5   5      244.56      269.05      9.09 o 
  -8   5   5      399.39      352.98     16.78 o 
  -7   5   5     3458.47     3320.53     37.90 o 
  -6   5   5       79.54       67.96     10.92 o 
  -5   5   5      515.93      542.95     11.17 o 
  -4   5   5      450.13      454.75      9.85 o 
  -3   5   5     5257.03     5201.29     50.97 o 
  -2   5   5      339.21      339.95     11.50 o 
  -1   5   5      533.47      552.99     15.16 o 
   0   5   5      612.62      646.28     16.52 o 
   1   5   5     6674.23     6626.28     87.59 o 
   2   5   5      214.05      283.56     10.82 o 
   3   5   5      533.08      487.49     14.96 o 
   4   5   5      188.06      190.40      9.85 o 
   5   5   5      819.77      833.37     21.77 o 
   6   5   5      871.37      879.77     16.03 o 
   7   5   5      151.86      149.01      6.80 o 
   8   5   5      197.89      182.62     11.53 o 
   9   5   5      123.84      123.93     10.56 o 
 -10   6   5       94.66      100.35      8.88 o 
  -9   6   5       39.26       50.85      4.69 o 
  -8   6   5       11.30       13.63      3.47 o 
  -7   6   5     1483.39     1508.95     22.44 o 
  -6   6   5      179.83      173.98      6.76 o 
  -5   6   5     2184.49     2186.62     27.50 o 
  -4   6   5        8.90       11.15      2.30 o 
  -3   6   5     4607.76     4541.49     65.95 o 
  -2   6   5      951.04      946.16     21.96 o 
  -1   6   5     1654.07     1693.63     31.81 o 
   0   6   5      404.13      405.80     13.67 o 
   1   6   5     4277.69     4277.31     62.71 o 
   2   6   5      397.96      358.83     13.02 o 
   3   6   5      455.08      506.22     16.20 o 
   4   6   5      251.99      261.92     11.79 o 
   5   6   5     1766.04     1846.64     36.67 o 
   6   6   5      407.58      419.89     11.26 o 
   7   6   5       31.70       30.63      5.83 o 
   8   6   5      957.10      887.79     25.85 o 
   9   6   5      249.06      264.25     14.45 o 
 -10   7   5       18.72       34.14      6.22 o 
  -9   7   5      348.64      384.61     11.38 o 
  -8   7   5      746.26      682.95     39.00 o 
  -7   7   5     1798.52     1744.77     40.91 o 
  -6   7   5      237.79      248.02      8.34 o 
  -5   7   5     3495.35     3415.11     55.07 o 
  -4   7   5      101.54      107.48      7.77 o 
  -3   7   5      448.04      432.30     15.03 o 
  -2   7   5     1158.64     1113.95     25.40 o 
  -1   7   5     4078.77     3922.43     59.86 o 
   0   7   5      472.70      479.46     15.81 o 
   1   7   5      290.93      280.83     12.05 o 
   2   7   5      689.07      687.61     19.31 o 
   3   7   5      525.72      556.62     17.82 o 
   4   7   5        2.32        0.19      3.89 o 
   5   7   5      378.42      369.00     15.35 o 
   6   7   5      192.93      203.40      9.23 o 
   7   7   5      110.10      126.82      7.10 o 
   8   7   5      263.59      312.90     15.55 o 
  -9   8   5     1083.55     1132.02     30.25 o 
  -8   8   5      107.97      112.27      9.39 o 
  -7   8   5       14.47       20.15      4.99 o 
  -6   8   5       91.28       98.28      7.97 o 
  -5   8   5      568.50      626.91     19.76 o 
  -4   8   5      643.65      639.86     20.02 o 
  -3   8   5      256.34      257.51     12.37 o 
  -2   8   5       42.74       39.06      5.64 o 
  -1   8   5     3881.04     3980.15     62.39 o 
   0   8   5     1105.03     1095.68     26.43 o 
   1   8   5      556.59      577.41     18.27 o 
   2   8   5      800.79      831.88     22.61 o 
   3   8   5      883.21      876.97     23.97 o 
   4   8   5     1040.40      998.96     26.37 o 
   5   8   5        2.00        7.51      4.86 o 
   6   8   5      304.93      315.91     10.79 o 
   7   8   5      270.52      284.69     10.42 o 
  -8   9   5      335.59      339.01     15.94 o 
  -7   9   5      864.67      846.59     25.40 o 
  -6   9   5       63.75       64.20      7.32 o 
  -5   9   5      514.88      505.00     13.17 o 
  -4   9   5     1679.68     1525.06     34.34 o 
  -3   9   5     2747.97     2656.43     48.59 o 
  -2   9   5      248.31      226.94     12.24 o 
  -1   9   5      493.08      460.41     17.10 o 
   0   9   5      836.06      833.50     23.71 o 
   1   9   5      845.03      846.07     23.78 o 
   2   9   5      339.48      300.01     13.93 o 
   3   9   5      140.11      131.12      9.91 o 
   4   9   5      133.54      166.23     11.21 o 
   5   9   5      323.54      342.47     11.42 o 
   6   9   5      105.49      130.25      7.83 o 
  -7  10   5      491.97      558.11     21.25 o 
  -6  10   5       23.48       34.72      6.28 o 
  -5  10   5        4.84       10.75      4.66 o 
  -4  10   5       42.96       50.73      7.26 o 
  -3  10   5      967.25      945.45     26.56 o 
  -2  10   5      688.83      697.33     22.41 o 
  -1  10   5      104.22       92.32      8.68 o 
   0  10   5        4.39        1.30      3.76 o 
   1  10   5     1171.76     1201.08     30.38 o 
   2  10   5      535.72      515.48     19.18 o 
   3  10   5       77.59       71.46      8.16 o 
   4  10   5      283.16      284.46     14.84 o 
  -5  11   5      626.37      591.54     22.29 o 
  -4  11   5       91.09      104.62      9.72 o 
  -3  11   5       22.45       19.50      5.44 o 
  -2  11   5     1025.28      960.02     27.86 o 
  -1  11   5      231.21      214.63     13.02 o 
   0  11   5       62.47       63.55      7.97 o 
   1  11   5      131.43      126.72     10.49 o 
   2  11   5      684.03      711.97     23.90 o 
   0 -12   6       43.75       42.56      7.32 o 
   1 -12   6       81.61      117.00      9.91 o 
   2 -12   6       35.43       32.72      7.39 o 
  -3 -11   6        0.65        0.65      4.66 o 
  -2 -11   6      267.54      240.86     13.80 o 
  -1 -11   6     1162.30     1191.75     31.16 o 
   0 -11   6       22.09       20.80      5.51 o 
   1 -11   6      179.19      169.60     10.75 o 
   2 -11   6      273.46      266.26     15.48 o 
   3 -11   6      975.22      975.89     29.74 o 
   4 -11   6        3.37        6.74      5.44 o 
   5 -11   6        4.48        7.45      5.51 o 
  -5 -10   6      114.79      116.42     11.14 o 
  -4 -10   6        7.88        8.10      4.99 o 
  -3 -10   6      680.37      703.55     23.26 o 
  -2 -10   6      154.60      144.66     10.62 o 
  -1 -10   6      554.61      552.73     19.18 o 
   0 -10   6       26.86       26.50      5.31 o 
   1 -10   6      453.83      466.57     16.26 o 
   2 -10   6        2.64       -0.84      4.15 o 
   3 -10   6      431.55      445.38     18.92 o 
   4 -10   6       38.27       34.14      6.87 o 
   5 -10   6      689.12      696.55     24.10 o 
   6 -10   6      210.72      200.63     13.09 o 
   7 -10   6      167.70      167.92     11.27 o 
  -6  -9   6        4.89        3.69      5.70 o 
  -5  -9   6      335.42      315.62     16.00 o 
  -4  -9   6       42.37       55.65      7.64 o 
  -3  -9   6     1755.07     1750.12     37.96 o 
  -2  -9   6        1.82        6.87      4.21 o 
  -1  -9   6       20.17       16.52      4.53 o 
   0  -9   6       98.12      111.62      8.55 o 
   1  -9   6     2574.16     2555.31     44.05 o 
   2  -9   6       24.79       25.30      3.64 o 
   3  -9   6       68.31       77.22      8.49 o 
   4  -9   6      535.96      513.60     19.69 o 
   5  -9   6     2081.43     2148.65     29.68 o 
   6  -9   6      296.50      292.26     21.48 o 
   7  -9   6        9.63        7.48      3.20 o 
   8  -9   6      116.05      138.38     10.30 o 
  -7  -8   6      383.00      350.48     17.82 o 
  -6  -8   6      179.94      181.46     12.44 o 
  -5  -8   6      562.95      561.22     20.54 o 
  -4  -8   6      130.15      147.71     10.75 o 
  -3  -8   6      602.85      601.97     19.56 o 
  -2  -8   6      488.53      490.41     16.97 o 
  -1  -8   6      893.31      897.89     22.54 o 
   0  -8   6        4.92       16.45      4.47 o 
   1  -8   6     1192.22     1267.42     26.24 o 
   2  -8   6      457.52      470.76     11.00 o 
   3  -8   6      742.28      775.97     23.52 o 
   4  -8   6       42.94       56.93      4.54 o 
   5  -8   6      426.66      425.73     11.89 o 
   6  -8   6      289.76      325.43     10.49 o 
   7  -8   6     1064.32     1074.15     19.50 o 
   8  -8   6       86.41       93.70      6.39 o 
   9  -8   6      164.67      167.27     11.34 o 
  -8  -7   6        0.78       -6.51      4.34 o 
  -7  -7   6      274.83      298.00     15.87 o 
  -6  -7   6       79.46       98.41      9.65 o 
  -5  -7   6     2044.39     1944.53     40.49 o 
  -4  -7   6        2.40        9.20      4.53 o 
  -3  -7   6      230.51      243.65     11.92 o 
  -2  -7   6      197.29      210.09     10.43 o 
  -1  -7   6     2426.23     2434.10     41.59 o 
   0  -7   6        0.39        0.06      3.11 o 
   1  -7   6      959.79      985.68     21.05 o 
   2  -7   6      123.63      129.62      9.49 o 
   3  -7   6     2147.49     2119.28     64.49 o 
   4  -7   6      359.74      350.90      9.28 o 
   5  -7   6       42.53       35.03      3.78 o 
   6  -7   6      553.70      566.84     12.96 o 
   7  -7   6     1548.70     1586.62     24.19 o 
   8  -7   6      306.79      324.94     18.92 o 
   9  -7   6       40.40       46.85      4.94 o 
  10  -7   6      352.17      360.65     16.71 o 
  -9  -6   6      145.71      145.24     12.89 o 
  -8  -6   6      186.57      188.13     13.41 o 
  -7  -6   6      294.71      296.51     15.35 o 
  -6  -6   6      232.35      223.11     13.02 o 
  -5  -6   6     1809.60     1800.00     37.57 o 
  -4  -6   6     1477.72     1486.71     31.81 o 
  -3  -6   6      357.27      338.75     13.15 o 
  -2  -6   6      178.45      202.51      9.85 o 
  -1  -6   6     1946.91     1940.84     34.34 o 
   0  -6   6     4344.97     4553.41     64.20 o 
   1  -6   6      192.87      168.35     13.02 o 
   2  -6   6       34.43       46.92      2.58 o 
   3  -6   6     1094.74     1133.46     16.73 o 
   4  -6   6     2661.39     2712.28     31.58 o 
   5  -6   6      613.99      607.50     12.52 o 
   6  -6   6       84.09       83.44      5.19 o 
   7  -6   6      260.43      261.28      8.79 o 
   8  -6   6     2028.29     1993.26     28.10 o 
   9  -6   6       97.43      112.78      6.57 o 
  10  -6   6       70.26       91.95      6.56 o 
  -9  -5   6      118.21      116.22     11.47 o 
  -8  -5   6       11.01        5.05      5.70 o 
  -7  -5   6     1310.85     1306.35     32.59 o 
  -6  -5   6        0.84        3.56      4.92 o 
  -5  -5   6      705.92      698.75     20.67 o 
  -4  -5   6      178.72      184.18      9.98 o 
  -3  -5   6     2762.74     2718.04     45.35 o 
  -2  -5   6      803.13      790.03     19.31 o 
  -1  -5   6     1507.33     1551.75     28.31 o 
   0  -5   6     1440.94     1469.93     26.24 o 
   1  -5   6      821.54      764.58      9.28 o 
   2  -5   6     1230.24     1155.79     12.42 o 
   3  -5   6      890.42      991.15     11.31 o 
   4  -5   6     1279.56     1323.80     18.75 o 
   5  -5   6     3135.16     3113.77     35.03 o 
   6  -5   6      612.59      629.42     25.36 o 
   7  -5   6      135.20      128.49      9.10 o 
   8  -5   6      599.89      642.13     14.10 o 
   9  -5   6      567.95      579.23     13.90 o 
  10  -5   6      542.39      585.87     14.59 o 
 -10  -4   6       93.12       79.81     10.69 o 
  -9  -4   6      592.05      596.98     23.06 o 
  -8  -4   6       28.17       29.54      7.32 o 
  -7  -4   6      567.81      542.75     20.02 o 
  -6  -4   6     2180.15     2157.08     42.17 o 
  -5  -4   6       31.16       30.25      5.96 o 
  -4  -4   6      151.12      161.96      9.13 o 
  -3  -4   6     1384.62     1281.86     26.50 o 
  -2  -4   6     4663.73     4755.02     67.31 o 
  -1  -4   6     2682.57     2643.41     41.01 o 
   0  -4   6      702.75      667.14     15.22 o 
   1  -4   6     1804.68     1761.16     16.12 o 
   2  -4   6     6077.25     6050.09     55.69 o 
   3  -4   6      836.84      801.14      9.57 o 
   4  -4   6     1209.48     1276.49     17.85 o 
   5  -4   6      154.79      165.97      6.12 o 
   6  -4   6     2087.39     2012.47     33.46 o 
   7  -4   6       89.06       96.96      5.45 o 
   8  -4   6      152.49      123.88      6.29 o 
   9  -4   6       46.77       53.30      4.87 o 
  10  -4   6     1403.46     1390.82     23.41 o 
  11  -4   6        0.00       -1.23      3.95 o 
 -10  -3   6      131.39      135.53     12.76 o 
  -9  -3   6     1065.35     1006.34     29.99 o 
  -8  -3   6       21.79       18.01      6.67 o 
  -7  -3   6      636.19      618.74     21.25 o 
  -6  -3   6      635.76      611.10     20.08 o 
  -5  -3   6     1573.89     1543.91     32.46 o 
  -4  -3   6     1641.98     1719.86     33.49 o 
  -3  -3   6     5954.20     6213.09     85.64 o 
  -2  -3   6     5225.95     5480.14     75.54 o 
  -1  -3   6      417.85      377.88     11.60 o 
   0  -3   6      956.64      913.88     13.77 o 
   1  -3   6     3717.90     3939.27     34.05 o 
   2  -3   6     3348.60     3434.94     27.57 o 
   3  -3   6     2204.79     2228.92     25.04 o 
   4  -3   6      897.40      857.49     13.63 o 
   5  -3   6        1.42        4.40      2.12 o 
   6  -3   6     3315.24     3115.69     45.09 o 
   7  -3   6      574.34      574.46     16.75 o 
   8  -3   6      771.55      779.29     27.37 o 
   9  -3   6        1.02        6.22      2.98 o 
  10  -3   6      283.86      275.39     13.73 o 
  11  -3   6       21.36       31.87      6.41 o 
 -11  -2   6       83.40       75.60     10.43 o 
 -10  -2   6        8.55       14.96      7.39 o 
  -9  -2   6      336.66      345.94     17.94 o 
  -8  -2   6      920.14      930.22     27.47 o 
  -7  -2   6     1624.03     1563.09     35.63 o 
  -6  -2   6      121.91      115.57      9.85 o 
  -5  -2   6       80.97       60.31      7.32 o 
  -4  -2   6     4524.96     4449.24     66.66 o 
  -3  -2   6     1864.46     1821.57     33.43 o 
  -2  -2   6      248.68      239.63     10.04 o 
  -1  -2   6      166.95      150.82      5.26 o 
   0  -2   6     6035.89     5847.03     43.01 o 
   1  -2   6      927.08      952.66     10.18 o 
   2  -2   6     5818.88     5864.92     43.33 o 
   3  -2   6      933.50      942.30     13.69 o 
   4  -2   6     2022.60     1865.60     22.64 o 
   5  -2   6       69.63       65.00      4.05 o 
   6  -2   6     1880.86     1900.16     24.60 o 
   7  -2   6        2.54        3.62      3.73 o 
   8  -2   6     2776.60     2694.96     33.29 o 
   9  -2   6        3.27       12.44      4.60 o 
  10  -2   6      151.52      142.26     10.43 o 
  11  -2   6        4.96        5.31      4.02 o 
 -11  -1   6      103.29      125.36     11.98 o 
 -10  -1   6      149.73      160.79     12.89 o 
  -9  -1   6     1374.06     1361.61     34.79 o 
  -8  -1   6     1075.64      998.24     28.12 o 
  -7  -1   6      535.62      542.88     19.63 o 
  -6  -1   6      538.89      527.37      9.92 o 
  -5  -1   6     2881.41     2895.02     30.93 o 
  -4  -1   6     2459.18     2329.62     30.93 o 
  -3  -1   6       53.05       45.50      6.02 o 
  -2  -1   6     9502.02    10019.49    128.21 o 
  -1  -1   6     4289.68     4521.12     34.21 o 
   0  -1   6    16892.86    16798.63    142.62 o 
   1  -1   6     2111.72     2077.18     18.03 o 
   2  -1   6     3688.45     3673.42     34.06 o 
   3  -1   6      133.05      127.60      3.69 o 
   4  -1   6     2772.49     2697.91     29.60 o 
   5  -1   6     2246.13     2336.22     27.50 o 
   6  -1   6      435.99      420.54     10.03 o 
   7  -1   6       12.30       12.69      3.11 o 
   8  -1   6     1834.48     1746.49     34.92 o 
   9  -1   6       99.72       93.09      8.23 o 
  10  -1   6      849.95      816.40     24.10 o 
  11  -1   6        9.86       10.04      5.05 o 
 -11   0   6      255.33      301.05     16.45 o 
 -10   0   6      922.72      924.97     28.38 o 
  -9   0   6       15.52        9.39      5.83 o 
  -8   0   6       22.98       28.00      3.44 o 
  -7   0   6      945.32      972.98     15.54 o 
  -6   0   6     6623.01     6455.64     61.08 o 
  -5   0   6     2046.05     2092.61     24.04 o 
  -4   0   6       97.76       93.65      3.72 o 
  -3   0   6      111.55      175.79      6.67 o 
  -2   0   6     1928.36     1755.60     18.66 o 
  -1   0   6     3362.77     3594.67     28.12 o 
   0   0   6     2130.63     2242.50     19.12 o 
   1   0   6     5025.83     5348.05     49.52 o 
   2   0   6     4278.83     4082.87     31.58 o 
   3   0   6       21.63       27.54      2.69 o 
   4   0   6     2317.22     2323.28     26.58 o 
   5   0   6       84.30      101.08      5.03 o 
   6   0   6     2611.12     2536.23     30.17 o 
   7   0   6      339.02      357.15     13.67 o 
   8   0   6       15.69       17.43      4.92 o 
   9   0   6      187.73      161.05     10.56 o 
  10   0   6      893.45      867.84     25.01 o 
  11   0   6       11.41       10.69      5.18 o 
 -11   1   6      525.74      518.46     21.31 o 
 -10   1   6       31.16       29.54      6.74 o 
  -9   1   6       19.15       20.39      4.08 o 
  -8   1   6     1820.03     1851.49     41.82 o 
  -7   1   6     1565.21     1576.51     21.39 o 
  -6   1   6     2215.73     2274.29     26.69 o 
  -5   1   6      911.06      922.32     18.69 o 
  -4   1   6     3560.75     3534.41     38.19 o 
  -3   1   6      919.06      929.27     15.81 o 
  -2   1   6     2573.72     2448.89     37.14 o 
  -1   1   6      132.48      111.73      4.68 o 
   0   1   6    16149.77    15947.01    368.00 o 
   1   1   6     1812.67     1947.88     17.38 o 
   2   1   6     4403.86     4431.65     34.26 o 
   3   1   6      936.84      967.24     14.23 o 
   4   1   6     4047.73     4178.82     42.18 o 
   5   1   6      679.74      700.05     17.94 o 
   6   1   6     2030.40     1983.34     35.89 o 
   7   1   6      319.89      305.58     12.89 o 
   8   1   6      367.21      378.92     15.16 o 
   9   1   6      370.34      340.05     14.71 o 
  10   1   6      918.68      830.33     24.49 o 
  11   1   6        3.30       -0.84      3.89 o 
 -11   2   6     1000.25     1056.61     30.06 o 
 -10   2   6       75.56       82.86      5.54 o 
  -9   2   6      122.78      141.74      6.66 o 
  -8   2   6     2188.50     2188.63     28.44 o 
  -7   2   6       28.92       29.67      3.34 o 
  -6   2   6      225.99      223.56      6.86 o 
  -5   2   6      268.82      264.54     12.24 o 
  -4   2   6     4054.60     4087.62     40.81 o 
  -3   2   6      451.60      488.94      9.10 o 
  -2   2   6     3940.48     4211.12     32.44 o 
  -1   2   6      276.84      295.94      5.09 o 
   0   2   6     2788.77     2598.75     21.92 o 
   1   2   6      134.82      192.74      4.26 o 
   2   2   6     2683.39     2765.37     58.40 o 
   3   2   6      562.13      700.57     16.71 o 
   4   2   6     5898.57     5693.73     76.83 o 
   5   2   6        5.88        6.22      4.15 o 
   6   2   6      227.22      234.13     10.82 o 
   7   2   6       30.84       30.38      5.83 o 
   8   2   6     1747.26     1697.45     35.37 o 
   9   2   6      297.22      282.07     13.93 o 
  10   2   6        7.67        4.08      4.66 o 
 -11   3   6       24.81       32.12      4.51 o 
 -10   3   6       69.99       80.48      7.90 o 
  -9   3   6     1194.11     1178.47     19.79 o 
  -8   3   6      645.46      665.53     13.63 o 
  -7   3   6      115.04      116.00      5.52 o 
  -6   3   6     2064.04     2006.17     45.02 o 
  -5   3   6      288.73      283.96      7.64 o 
  -4   3   6     9604.28     9335.88     83.82 o 
  -3   3   6       14.79       26.51      6.35 o 
  -2   3   6     4888.48     4872.14     47.06 o 
  -1   3   6        0.33        0.01      1.33 o 
   1   3   6        5.03        3.63      2.40 o 
   2   3   6     4195.80     4479.56     62.19 o 
   3   3   6     1316.96     1421.47     27.21 o 
   4   3   6     4153.57     4005.74     58.76 o 
   5   3   6      152.39      137.28      8.68 o 
   6   3   6      219.36      221.88     11.01 o 
   7   3   6      593.80      570.55     18.33 o 
   8   3   6      898.41      841.92     23.90 o 
   9   3   6        0.31        1.30      3.50 o 
  10   3   6       78.93       88.49      9.20 o 
 -11   4   6        0.56        0.65      4.15 o 
 -10   4   6     1296.39     1310.05     22.21 o 
  -9   4   6       86.91      111.19      6.23 o 
  -8   4   6      370.19      348.53     17.01 o 
  -7   4   6      338.29      336.27      9.33 o 
  -6   4   6     3122.01     3094.10     35.14 o 
  -5   4   6      105.71       95.28      4.66 o 
  -4   4   6     3062.31     3095.89     34.11 o 
  -3   4   6      113.10      109.16      4.69 o 
  -2   4   6     6250.38     6038.27     86.65 o 
  -1   4   6      358.00      374.95      8.38 o 
   0   4   6       41.13       42.43      4.41 o 
   1   4   6      397.70      461.77     13.47 o 
   2   4   6     6970.28     6881.53     90.50 o 
   3   4   6      181.57      183.98      9.26 o 
   4   4   6      493.41      517.36     16.20 o 
   5   4   6       72.69       66.47      7.06 o 
   6   4   6     3851.16     3824.15     60.25 o 
   7   4   6      435.19      441.11     16.84 o 
   8   4   6      155.15      139.87     10.30 o 
   9   4   6      128.57      126.97     10.43 o 
 -10   5   6      779.93      875.63     17.85 o 
  -9   5   6       18.08       10.65      3.50 o 
  -8   5   6      314.31      301.83     16.94 o 
  -7   5   6      481.66      491.91     11.71 o 
  -6   5   6     2687.05     2715.30     32.73 o 
  -5   5   6      189.29      193.94      7.94 o 
  -4   5   6     1399.60     1392.04     19.94 o 
  -3   5   6      126.27      120.58      5.21 o 
  -2   5   6     8300.08     8094.04     74.83 o 
  -1   5   6      382.22      391.55     12.96 o 
   0   5   6     2384.65     2417.12     40.17 o 
   1   5   6      982.96     1018.59     22.61 o 
   2   5   6     1733.25     1634.28     31.42 o 
   3   5   6      580.30      630.02     18.01 o 
   4   5   6       73.95       69.38      6.61 o 
   5   5   6      481.42      485.55     17.04 o 
   6   5   6     1875.52     1893.87     38.09 o 
   7   5   6      110.98      119.85      9.78 o 
   8   5   6      159.32      203.94     12.44 o 
   9   5   6      158.25      166.17     11.92 o 
 -10   6   6      168.20      188.58     11.24 o 
  -9   6   6       51.93       44.92      4.67 o 
  -8   6   6     1342.58     1339.90     21.87 o 
  -7   6   6      118.05       99.39      5.72 o 
  -6   6   6      726.89      707.25     14.26 o 
  -5   6   6      136.82      133.72      6.09 o 
  -4   6   6     3333.50     3372.58     38.05 o 
  -3   6   6       66.64       70.58      4.42 o 
  -2   6   6      765.52      772.86     19.82 o 
  -1   6   6      133.07      133.84      8.23 o 
   0   6   6     7525.32     7500.34    100.15 o 
   1   6   6      773.03      797.29     20.60 o 
   2   6   6      103.91      102.81      7.58 o 
   3   6   6      215.07      218.84     11.14 o 
   4   6   6     2272.45     2305.11     42.30 o 
   5   6   6      325.17      322.04     14.06 o 
   6   6   6      232.90      225.95     12.83 o 
   7   6   6      170.07      191.37     11.73 o 
   8   6   6      676.63      690.65     23.00 o 
  -9   7   6      138.95      129.20      7.04 o 
  -8   7   6     1483.30     1415.26     24.16 o 
  -7   7   6       30.40       31.78      3.87 o 
  -6   7   6     1872.33     1796.68     25.97 o 
  -5   7   6        0.20        0.42      5.77 o 
  -4   7   6     2657.45     2568.65     45.48 o 
  -3   7   6      172.76      156.52      9.20 o 
  -2   7   6     1495.82     1472.00     30.97 o 
  -1   7   6        3.49        3.76      3.37 o 
   0   7   6     3045.32     3108.36     51.44 o 
   1   7   6      508.63      469.87     16.00 o 
   2   7   6       67.59       53.58      6.35 o 
   3   7   6      178.84      177.57     10.56 o 
   4   7   6     1292.39     1274.03     29.99 o 
   5   7   6      595.23      620.36     20.73 o 
   6   7   6       18.05       23.15      4.05 o 
   7   7   6      199.78      206.97      8.97 o 
  -8   8   6      234.61      244.57      9.27 o 
  -7   8   6      383.76      389.93     16.33 o 
  -6   8   6      865.68      872.82     24.62 o 
  -5   8   6      261.21      241.38      8.84 o 
  -4   8   6      323.10      324.43     14.19 o 
  -3   8   6      605.80      635.85     19.89 o 
  -2   8   6     1900.71     1844.05     37.44 o 
  -1   8   6       91.50       96.46      8.10 o 
   0   8   6       76.37       82.53      7.71 o 
   1   8   6      337.98      349.31     14.58 o 
   2   8   6      795.27      782.26     22.67 o 
   3   8   6      897.55      899.26     25.14 o 
   4   8   6      122.27      105.73      9.07 o 
   5   8   6      561.65      589.40     20.92 o 
   6   8   6      445.95      464.79     13.22 o 
  -8   9   6      451.41      435.15     18.59 o 
  -7   9   6       13.54        7.77      4.60 o 
  -6   9   6     1425.83     1363.04     33.30 o 
  -5   9   6      808.01      765.67     23.71 o 
  -4   9   6      592.06      529.93     19.31 o 
  -3   9   6      240.45      235.55     12.63 o 
  -2   9   6      437.24      423.68     16.84 o 
  -1   9   6      417.24      401.46     16.33 o 
   0   9   6      455.85      440.33     17.17 o 
   1   9   6      160.21      178.02     11.01 o 
   2   9   6      827.38      833.95     24.36 o 
   3   9   6      857.33      861.75     25.59 o 
   4   9   6        3.33        0.78      4.53 o 
   5   9   6      107.17      117.91     10.43 o 
  -6  10   6       65.65       63.81      8.23 o 
  -5  10   6      366.64      374.45     17.04 o 
  -4  10   6      863.74      809.14     25.07 o 
  -3  10   6        5.22       15.68      4.66 o 
  -2  10   6       67.29       64.46      7.51 o 
  -1  10   6       35.01       43.02      6.61 o 
   0  10   6      507.83      534.66     19.69 o 
   1  10   6       11.39       10.17      4.79 o 
   2  10   6       84.94       84.48      8.81 o 
   3  10   6      323.10      354.56     16.78 o 
   4  10   6       63.06       77.09      9.07 o 
  -4  11   6      677.28      670.38     23.65 o 
  -3  11   6      721.19      653.99     23.19 o 
  -2  11   6       53.06       47.87      7.32 o 
  -1  11   6      292.95      289.45     15.29 o 
   0  11   6       65.91       76.44      8.68 o 
   1  11   6      487.41      491.32     19.89 o 
  -2 -11   7      162.28      195.97     13.09 o 
  -1 -11   7       31.80       33.88      7.13 o 
   0 -11   7      608.35      592.57     20.28 o 
   1 -11   7       82.25       96.46     10.30 o 
   2 -11   7      838.50      819.38     27.86 o 
   3 -11   7       24.93       34.08      7.13 o 
   4 -11   7      373.80      376.97     19.05 o 
   5 -11   7       13.14       14.96      5.83 o 
  -4 -10   7      239.53      248.05     14.64 o 
  -3 -10   7       76.86       97.24      9.65 o 
  -2 -10   7      761.73      758.81     23.78 o 
  -1 -10   7        2.47        1.43      4.02 o 
   0 -10   7       74.09       79.75      7.97 o 
   1 -10   7        5.32        3.50      3.37 o 
   2 -10   7     1680.44     1632.60     39.91 o 
   3 -10   7      132.01      132.29     11.86 o 
   4 -10   7      148.72      158.65     12.18 o 
   5 -10   7        4.57        5.77      5.18 o 
   6 -10   7      867.77      851.83     27.66 o 
   7 -10   7       42.07       46.58      7.71 o 
  -6  -9   7      413.74      411.31     19.56 o 
  -5  -9   7       32.39       35.37      7.26 o 
  -4  -9   7      952.24      994.10     28.50 o 
  -3  -9   7        0.08        5.51      5.05 o 
  -2  -9   7      165.33      159.04     10.69 o 
  -1  -9   7       21.43       23.00      5.18 o 
   0  -9   7     1139.57     1141.54     26.69 o 
   1  -9   7       63.54       53.68      4.90 o 
   2  -9   7      516.60      469.22     19.37 o 
   3  -9   7      540.14      547.61     20.99 o 
   4  -9   7      935.41      972.46     28.83 o 
   5  -9   7       73.26       65.69      8.88 o 
   6  -9   7       19.65       38.09      7.00 o 
   7  -9   7      113.41      106.45      6.89 o 
   8  -9   7      847.93      866.92     31.10 o 
  -7  -8   7        7.91       10.37      6.41 o 
  -6  -8   7      272.25      272.02     15.55 o 
  -5  -8   7        0.61        3.04      5.05 o 
  -4  -8   7     1142.55     1128.33     29.54 o 
  -3  -8   7        5.75        4.47      4.60 o 
  -2  -8   7      313.65      306.29     13.47 o 
  -1  -8   7      279.65      269.43     12.31 o 
   0  -8   7     2216.38     2290.54     40.62 o 
   1  -8   7       49.44       49.85      4.43 o 
   2  -8   7      339.05      348.73     15.87 o 
   3  -8   7       26.73       37.51      6.35 o 
   4  -8   7     2406.98     2291.25     46.51 o 
   5  -8   7      199.69      226.55     13.28 o 
   6  -8   7      553.49      541.67     13.33 o 
   7  -8   7      105.08      102.51      9.30 o 
   8  -8   7      641.42      653.23     15.63 o 
   9  -8   7      274.89      278.52     12.11 o 
  -8  -7   7       85.13       87.78     10.82 o 
  -7  -7   7        3.52        4.08      5.44 o 
  -6  -7   7      819.73      799.36     25.59 o 
  -5  -7   7      201.15      217.61     13.09 o 
  -4  -7   7      953.07      951.86     25.91 o 
  -3  -7   7      479.31      470.20     16.91 o 
  -2  -7   7     1880.19     1844.25     36.08 o 
  -1  -7   7      340.15      323.72     12.76 o 
   0  -7   7      752.23      745.33     18.98 o 
   1  -7   7      653.92      704.60     29.64 o 
   2  -7   7     2938.88     2921.73     34.08 o 
   3  -7   7      256.39      226.29     12.57 o 
   4  -7   7       65.52       79.68      4.94 o 
   5  -7   7      747.07      743.65     14.84 o 
   6  -7   7      729.59      795.97     15.91 o 
   7  -7   7      259.33      264.43      9.30 o 
   8  -7   7       16.92       28.76      4.11 o 
   9  -7   7      402.37      397.19     13.54 o 
  -8  -6   7      346.62      313.16     17.36 o 
  -7  -6   7        1.68       10.69      5.83 o 
  -6  -6   7     1431.41     1372.30     33.82 o 
  -5  -6   7      223.30      243.91     13.41 o 
  -4  -6   7      297.86      312.77     14.12 o 
  -3  -6   7       31.42       32.07      5.77 o 
  -2  -6   7     3591.43     3593.72     56.62 o 
  -1  -6   7      154.85      163.97      9.26 o 
   0  -6   7     1331.91     1354.94     26.63 o 
   1  -6   7      681.19      665.03     12.79 o 
   2  -6   7     3500.58     3564.71     38.66 o 
   3  -6   7     1158.69     1198.30     17.63 o 
   4  -6   7      321.46      315.44      8.65 o 
   5  -6   7      160.17      171.98      8.36 o 
   6  -6   7     2285.58     2134.61     28.51 o 
   7  -6   7     1092.90     1041.61     18.73 o 
   8  -6   7       46.08       38.07      4.46 o 
   9  -6   7      389.86      361.42     21.15 o 
  10  -6   7      956.20     1021.94     22.58 o 
  -9  -5   7      147.53      145.37     13.22 o 
  -8  -5   7      752.34      718.38     25.59 o 
  -7  -5   7      187.50      176.15     12.83 o 
  -6  -5   7     1137.54     1122.30     29.41 o 
  -5  -5   7      269.69      248.96     13.28 o 
  -4  -5   7     2411.31     2410.58     44.12 o 
  -3  -5   7       87.85       99.38      8.16 o 
  -2  -5   7     2063.20     2028.62     36.60 o 
  -1  -5   7     2153.49     2188.63     37.38 o 
   0  -5   7     1431.44     1359.34     19.46 o 
   1  -5   7       87.20       78.02      4.57 o 
   2  -5   7     1073.97     1120.18     12.57 o 
   3  -5   7     4520.80     4468.74     45.07 o 
   4  -5   7     2533.59     2443.46     36.76 o 
   5  -5   7      427.11      446.41     11.47 o 
   6  -5   7      110.03      112.98      5.88 o 
   7  -5   7      937.47      927.92     17.12 o 
   8  -5   7       42.43       61.61      5.38 o 
   9  -5   7      209.43      208.61     11.14 o 
  10  -5   7      166.48      170.70      8.45 o 
  -9  -4   7       90.35      105.08     11.53 o 
  -8  -4   7     1078.12     1100.80     31.61 o 
  -7  -4   7       98.51      110.13     10.69 o 
  -6  -4   7      386.72      384.42     16.84 o 
  -5  -4   7       11.86       12.37      5.44 o 
  -4  -4   7     2500.52     2459.04     44.38 o 
  -3  -4   7     2625.62     2616.85     44.83 o 
  -2  -4   7     1317.82     1317.11     27.14 o 
  -1  -4   7      296.70      284.66     11.21 o 
   0  -4   7     3580.66     3521.61     37.83 o 
   1  -4   7     2287.27     2268.44     20.15 o 
   2  -4   7      177.98      157.88      4.20 o 
   3  -4   7      821.00      925.89     36.54 o 
   4  -4   7     6647.38     6616.77     62.89 o 
   5  -4   7     2048.60     1990.55     25.42 o 
   6  -4   7       50.80       45.56      4.06 o 
   7  -4   7      734.83      679.96     14.10 o 
   8  -4   7     1621.00     1566.40     24.09 o 
   9  -4   7     1137.74     1058.06     19.70 o 
  10  -4   7       93.26       93.06      6.45 o 
 -10  -3   7      373.69      397.44     20.34 o 
  -9  -3   7       67.07       67.63     10.30 o 
  -8  -3   7     1019.90      998.37     29.67 o 
  -7  -3   7      723.34      666.68     22.93 o 
  -6  -3   7     1039.79     1032.19     27.53 o 
  -5  -3   7       20.62       33.36      6.61 o 
  -4  -3   7     2588.54     2526.28     45.09 o 
  -3  -3   7     1623.83     1586.28     31.81 o 
  -2  -3   7     5943.71     5906.15     82.34 o 
  -1  -3   7       24.94       24.38      2.93 o 
   0  -3   7     1823.78     1834.95     22.96 o 
   1  -3   7     3523.79     3530.46     28.54 o 
   2  -3   7     1875.09     1858.45     17.42 o 
   3  -3   7      348.33      319.49      7.62 o 
   4  -3   7      131.53      155.20     16.91 o 
   5  -3   7     3389.37     3428.09     48.78 o 
   6  -3   7      558.27      567.67     12.14 o 
   7  -3   7      165.61      172.35      7.45 o 
   8  -3   7      226.48      206.22      8.09 o 
   9  -3   7      783.55      789.90     16.59 o 
  10  -3   7        4.37        3.76      4.41 o 
 -10  -2   7      240.80      253.63     16.26 o 
  -9  -2   7       22.18       30.19      8.03 o 
  -8  -2   7     2062.52     1984.18     43.99 o 
  -7  -2   7      153.76      138.31     11.53 o 
  -6  -2   7      726.77      719.61     22.87 o 
  -5  -2   7      577.38      546.83     18.92 o 
  -4  -2   7     1265.08     1138.63     26.76 o 
  -3  -2   7      162.07      239.24     11.47 o 
  -2  -2   7      802.47      787.70     19.82 o 
  -1  -2   7      743.81      705.20     12.44 o 
   0  -2   7     1139.04     1146.59     11.81 o 
   1  -2   7     3849.18     3948.54     31.21 o 
   2  -2   7     1929.69     2018.62     18.29 o 
   3  -2   7     2038.24     1992.80     17.99 o 
   4  -2   7      100.04      123.54      5.20 o 
   5  -2   7     2833.49     2853.00     32.56 o 
   6  -2   7      764.27      791.03     14.70 o 
   7  -2   7     1418.63     1399.25     21.42 o 
   8  -2   7        7.90        7.47      3.37 o 
   9  -2   7      775.45      703.67     21.57 o 
  10  -2   7      225.80      216.44     12.37 o 
  11  -2   7      346.59      381.90     17.30 o 
 -10  -1   7      849.00      838.62     28.38 o 
  -9  -1   7      927.56      928.47     28.76 o 
  -8  -1   7      277.37      273.77     15.42 o 
  -7  -1   7       71.37       70.61      8.88 o 
  -6  -1   7     1005.85      990.08     26.69 o 
  -5  -1   7     1949.16     1784.32     36.60 o 
  -4  -1   7     1567.18     1589.01     18.72 o 
  -3  -1   7      370.67      380.38      6.87 o 
  -2  -1   7     1176.78     1231.43     12.44 o 
  -1  -1   7     6098.99     6159.95     55.16 o 
   0  -1   7      330.77      319.43      5.44 o 
   1  -1   7      989.28     1033.55     11.27 o 
   2  -1   7      871.11      882.61     12.83 o 
   3  -1   7     6424.48     6554.12     59.88 o 
   4  -1   7      561.20      562.15     11.11 o 
   5  -1   7      590.01      574.78     19.40 o 
   6  -1   7      127.84      134.52      5.95 o 
   7  -1   7     4110.29     4078.05     44.86 o 
   8  -1   7       34.11       34.08      5.77 o 
   9  -1   7        2.45        0.39      4.15 o 
  10  -1   7        9.17        7.64      4.66 o 
 -11   0   7        1.04       10.17      7.13 o 
 -10   0   7      322.05      355.21     17.75 o 
  -9   0   7        0.69        3.95      5.44 o 
  -8   0   7        1.32        3.63      5.25 o 
  -7   0   7      280.23      275.07     14.51 o 
  -6   0   7     3927.49     3928.81     46.35 o 
  -5   0   7     1656.72     1641.37     20.37 o 
  -4   0   7      562.88      618.72     10.31 o 
  -3   0   7      370.08      287.13      5.32 o 
  -2   0   7      303.86      263.34      4.93 o 
  -1   0   7      456.36      340.97     24.30 o 
   0   0   7     2978.11     3139.01     25.83 o 
   1   0   7     1895.14     1824.49     21.13 o 
   2   0   7      289.22      318.57     11.03 o 
   3   0   7     3321.32     3352.44     54.48 o 
   4   0   7      615.61      653.51     12.15 o 
   5   0   7     2364.56     2315.90     28.22 o 
   6   0   7        8.60       14.34      3.03 o 
   7   0   7      927.97      931.78     23.52 o 
   8   0   7        4.68        4.15      3.82 o 
   9   0   7      424.22      427.76     16.71 o 
  10   0   7      108.50      115.64      9.91 o 
 -11   1   7      247.84      285.89     16.91 o 
 -10   1   7     1086.67     1123.28     31.55 o 
  -9   1   7      138.81      161.96     11.92 o 
  -8   1   7      209.22      207.95     12.76 o 
  -7   1   7     3547.38     3572.31     39.61 o 
  -6   1   7      831.25      847.37     14.15 o 
  -5   1   7      470.18      489.86      9.81 o 
  -4   1   7      467.29      511.02      7.52 o 
  -3   1   7     2033.73     2029.29     18.64 o 
  -2   1   7       70.08       57.35      2.53 o 
  -1   1   7      672.34      656.47      8.55 o 
   0   1   7        2.34        4.00      1.25 o 
   1   1   7     5589.27     5754.58     43.43 o 
   2   1   7       95.66      128.46      3.69 o 
   3   1   7      951.99      940.59     14.62 o 
   4   1   7      258.81      279.17      7.96 o 
   5   1   7     7210.96     7110.78     67.69 o 
   6   1   7       32.70       33.30      5.77 o 
   7   1   7      185.39      208.80     11.14 o 
   8   1   7       13.40       18.53      5.25 o 
   9   1   7     1526.47     1389.21     32.65 o 
  10   1   7        2.17        0.58      3.63 o 
 -11   2   7      110.37      122.96     11.47 o 
 -10   2   7      399.26      396.86     18.01 o 
  -9   2   7      175.41      179.67     13.60 o 
  -8   2   7      807.71      848.02     15.75 o 
  -7   2   7       40.77       40.73      5.60 o 
  -6   2   7      133.58      140.29      5.72 o 
  -5   2   7     4103.52     3976.19     48.04 o 
  -4   2   7      583.42      579.63     10.85 o 
  -3   2   7     3502.98     3614.83     37.25 o 
  -2   2   7      599.70      625.64      8.33 o 
  -1   2   7      280.13      199.06      6.72 o 
   0   2   7      474.56      476.88      7.21 o 
   1   2   7     1015.54      885.11     10.66 o 
   2   2   7      731.67      754.07     12.48 o 
   3   2   7     6154.99     6209.29     58.81 o 
   4   2   7      274.05      292.88     11.73 o 
   5   2   7     2948.19     2879.94     47.10 o 
   6   2   7       11.83       12.96      4.28 o 
   7   2   7     1961.12     1997.52     38.81 o 
   8   2   7        3.18        5.77      4.79 o 
   9   2   7      190.93      214.69     12.63 o 
  10   2   7       12.06       21.12      5.77 o 
 -10   3   7       71.06       89.94      6.21 o 
  -9   3   7     1260.53     1304.21     21.40 o 
  -8   3   7     1837.46     1853.20     46.51 o 
  -7   3   7       29.18       27.05      9.26 o 
  -6   3   7      106.39      114.70      7.35 o 
  -5   3   7     1406.25     1445.25     32.20 o 
  -4   3   7      570.34      573.09     11.15 o 
  -3   3   7     3455.80     3427.39     50.73 o 
  -2   3   7      348.58      387.47      8.65 o 
  -1   3   7     5416.38     5304.89     51.00 o 
   0   3   7      530.99      586.71     10.60 o 
   1   3   7      116.80       93.42      6.15 o 
   2   3   7     2311.78     2587.25     41.33 o 
   3   3   7     5410.96     5508.71     75.93 o 
   4   3   7       20.70       34.79      4.99 o 
   5   3   7       16.03       10.43      4.47 o 
   6   3   7       61.05       64.52      7.45 o 
   7   3   7     2305.60     2205.67     42.04 o 
   8   3   7        4.37       -1.62      3.63 o 
   9   3   7      233.14      231.47     13.28 o 
  10   3   7       87.63       86.03      9.52 o 
 -10   4   7      657.94      672.67     15.50 o 
  -9   4   7     1097.86     1105.43     19.73 o 
  -8   4   7        0.67       -1.69      2.32 o 
  -7   4   7     1039.87     1004.74     20.15 o 
  -6   4   7      335.28      325.50     12.41 o 
  -5   4   7      100.84       90.39      4.78 o 
  -4   4   7        1.73        4.68      1.90 o 
  -3   4   7     5313.07     5156.34     51.51 o 
  -2   4   7       75.46       82.13      4.27 o 
  -1   4   7     3483.77     3517.86     39.52 o 
   0   4   7        0.28        4.97      1.78 o 
   1   4   7     1035.92      967.21     21.51 o 
   2   4   7      111.08      107.22      7.13 o 
   3   4   7     1623.02     1621.46     31.55 o 
   4   4   7      342.24      334.99     13.54 o 
   5   4   7     1798.33     1887.13     36.99 o 
   6   4   7      187.87      191.24     11.60 o 
   7   4   7     1053.79     1020.98     26.95 o 
   8   4   7       13.53       14.38      5.38 o 
   9   4   7      598.53      551.89     20.86 o 
 -10   5   7        1.93       -0.93      2.49 o 
  -9   5   7       71.14       75.52      9.88 o 
  -8   5   7      291.00      280.59     10.24 o 
  -7   5   7     2183.39     2155.08     36.25 o 
  -6   5   7      330.76      344.88      9.68 o 
  -5   5   7      185.47      163.65     11.43 o 
  -4   5   7      251.10      249.31     11.53 o 
  -3   5   7     2544.34     2596.48     31.04 o 
  -2   5   7      369.07      368.50      9.30 o 
  -1   5   7      122.94      153.54      8.23 o 
   0   5   7       17.03       17.69      3.76 o 
   1   5   7     5255.17     4992.06     71.07 o 
   2   5   7      433.96      415.39     14.38 o 
   3   5   7       11.88       20.54      4.34 o 
   4   5   7     1123.70     1147.89     27.21 o 
   5   5   7     2356.63     2354.03     43.86 o 
   6   5   7      204.29      194.35     11.86 o 
   7   5   7        0.70       -2.53      4.21 o 
   8   5   7       14.40       16.39      5.77 o 
  -9   6   7      524.58      501.94     13.34 o 
  -8   6   7      215.06      219.26      8.53 o 
  -7   6   7      451.52      466.63     12.79 o 
  -6   6   7       15.95       21.18      3.41 o 
  -5   6   7     1877.92     1780.09     25.28 o 
  -4   6   7        0.41        0.31      1.96 o 
  -3   6   7      349.44      346.46     20.70 o 
  -2   6   7      721.71      723.56     19.89 o 
  -1   6   7     1818.29     1854.87     35.18 o 
   0   6   7      538.93      554.93     17.23 o 
   1   6   7     2439.73     2365.30     42.04 o 
   2   6   7      300.16      318.80     13.47 o 
   3   6   7      764.11      794.18     22.16 o 
   4   6   7      131.44      135.53      9.78 o 
   5   6   7      762.01      737.43     22.35 o 
   6   6   7      490.99      471.95     18.40 o 
   7   6   7      306.91      298.20     15.29 o 
   8   6   7      272.98      278.31     15.61 o 
  -9   7   7      930.52      891.57     18.68 o 
  -8   7   7       51.68       59.26      5.26 o 
  -7   7   7      711.51      709.88     15.68 o 
  -6   7   7       15.57       10.42      2.92 o 
  -5   7   7     2410.20     2373.72     31.70 o 
  -4   7   7      372.45      361.75     14.64 o 
  -3   7   7        4.78        5.38      3.56 o 
  -2   7   7       97.74       87.13      7.64 o 
  -1   7   7     4094.27     4070.52     63.49 o 
   0   7   7      675.44      687.03     20.41 o 
   1   7   7      291.39      326.96     13.93 o 
   2   7   7      466.59      467.48     17.10 o 
   3   7   7      951.46      944.80     25.59 o 
   4   7   7      319.82      319.64     14.45 o 
   5   7   7        0.41       -1.68      4.15 o 
   6   7   7      203.37      222.92     13.35 o 
   7   7   7      298.22      296.64     15.87 o 
  -8   8   7      204.86      208.08      8.95 o 
  -7   8   7      964.44      944.25     19.03 o 
  -6   8   7       60.45       54.86      5.01 o 
  -5   8   7      527.06      536.79     19.11 o 
  -4   8   7      344.37      330.52     14.45 o 
  -3   8   7      199.02      199.08     11.40 o 
  -2   8   7       14.67       24.49      5.18 o 
  -1   8   7        1.82        2.72      3.69 o 
   0   8   7      676.68      621.59     20.15 o 
   1   8   7       23.03       16.45      4.53 o 
   2   8   7      510.95      503.88     18.66 o 
   3   8   7      743.36      739.05     23.32 o 
   4   8   7      583.69      630.15     21.64 o 
   5   8   7      211.64      190.92     12.76 o 
   6   8   7      177.11      180.75     12.70 o 
  -7   9   7      806.50      797.48     25.27 o 
  -6   9   7        4.42        8.55      4.66 o 
  -5   9   7      148.60      134.55     10.43 o 
  -4   9   7      380.52      362.07     16.00 o 
  -3   9   7     1435.48     1401.91     33.49 o 
  -2   9   7     1953.68     1866.66     39.78 o 
  -1   9   7        0.83       -2.92      3.37 o 
   0   9   7      497.92      450.57     17.88 o 
   1   9   7      946.91      929.12     26.30 o 
   2   9   7      638.54      683.46     22.87 o 
   3   9   7      172.08      163.77     11.66 o 
   4   9   7      300.08      311.28     15.81 o 
   5   9   7      374.54      404.44     18.53 o 
  -5  10   7      345.94      332.99     16.39 o 
  -4  10   7        4.72       10.69      4.92 o 
  -3  10   7     1259.20     1245.07     32.46 o 
  -2  10   7     1151.26     1140.05     30.71 o 
  -1  10   7        8.07        6.80      4.53 o 
   0  10   7       15.99       16.20      5.38 o 
   1  10   7      149.76      160.34     11.21 o 
   2  10   7      337.54      388.83     17.82 o 
   3  10   7       17.54       17.82      5.90 o 
  -1 -11   8      464.31      500.19     19.56 o 
   0 -11   8       41.85       46.19      7.06 o 
   1 -11   8      257.11      247.67     15.94 o 
   2 -11   8        7.33       16.39      6.15 o 
   3 -11   8      835.08      800.72     28.31 o 
   4 -11   8       12.32       22.67      7.06 o 
  -4 -10   8       15.27       11.47      6.02 o 
  -3 -10   8     1050.24     1025.13     29.54 o 
  -2 -10   8       62.04       63.49      8.29 o 
  -1 -10   8       49.24       64.39      8.03 o 
   0 -10   8      106.38      105.27      8.88 o 
   1 -10   8     1051.98     1040.03     31.55 o 
   2 -10   8       94.61      111.88     10.56 o 
   3 -10   8      261.96      224.99     14.51 o 
   4 -10   8       60.89       79.29      9.52 o 
   5 -10   8      901.89      952.64     30.90 o 
   6 -10   8       27.95       35.95      7.71 o 
  -5  -9   8      360.16      400.17     18.92 o 
  -4  -9   8        4.31        7.64      5.57 o 
  -3  -9   8      920.19      906.51     26.89 o 
  -2  -9   8        9.20       14.58      5.38 o 
  -1  -9   8      208.72      197.33     11.73 o 
   0  -9   8        1.01        2.20      4.34 o 
   1  -9   8     1298.77     1328.22     22.35 o 
   2  -9   8      540.14      528.24     21.18 o 
   3  -9   8      281.81      281.09     15.29 o 
   4  -9   8       36.07       35.11      7.13 o 
   5  -9   8      935.19      968.57     29.87 o 
   6  -9   8      323.38      337.00     17.30 o 
   7  -9   8      553.68      586.55     23.26 o 
  -6  -8   8       26.73       24.36      7.26 o 
  -5  -8   8      401.00      382.54     17.94 o 
  -4  -8   8       50.86       41.79      7.51 o 
  -3  -8   8      761.43      768.33     23.58 o 
  -2  -8   8        5.03        3.63      4.60 o 
  -1  -8   8     2944.46     2913.88     50.34 o 
   0  -8   8        3.92        3.11      4.15 o 
   1  -8   8      177.72      194.76     17.39 o 
   2  -8   8      230.33      242.03     13.93 o 
   3  -8   8     2399.72     2308.74     47.94 o 
   4  -8   8       80.90       86.36      9.33 o 
   5  -8   8      470.23      466.96     19.69 o 
   6  -8   8      154.04      156.19     12.11 o 
   7  -8   8     1370.44     1364.46     35.44 o 
   8  -8   8       94.11       85.46      6.49 o 
  -7  -7   8      208.05      198.88     14.45 o 
  -6  -7   8      575.34      547.55     21.83 o 
  -5  -7   8      819.16      773.96     24.88 o 
  -4  -7   8      662.49      666.49     22.03 o 
  -3  -7   8      201.22      190.40     11.60 o 
  -2  -7   8      205.40      201.22     11.27 o 
  -1  -7   8     1368.87     1383.83     29.67 o 
   0  -7   8       21.94       22.28      3.69 o 
   1  -7   8     1454.29     1408.69     21.57 o 
   2  -7   8       29.89       33.69      5.77 o 
   3  -7   8     1115.32     1135.91     30.32 o 
   4  -7   8     1512.81     1548.06     36.99 o 
   5  -7   8      377.67      387.66     17.10 o 
   6  -7   8       75.63       90.28      6.22 o 
   7  -7   8      764.92      767.58     16.52 o 
   8  -7   8      177.24      171.16      8.23 o 
   9  -7   8      134.05      130.51      7.83 o 
  -8  -6   8        0.57        4.79      6.41 o 
  -7  -6   8      699.52      729.59     25.78 o 
  -6  -6   8        5.93       -1.36      5.31 o 
  -5  -6   8      880.23      834.41     25.14 o 
  -4  -6   8       31.94       15.42      5.64 o 
  -3  -6   8     1189.98     1176.40     28.25 o 
  -2  -6   8        2.72        4.08      4.41 o 
  -1  -6   8     1896.20     1845.48     34.92 o 
   0  -6   8      755.02      772.73     20.76 o 
   1  -6   8     2976.83     2903.39     34.28 o 
   2  -6   8       15.62        7.32      4.28 o 
   3  -6   8      345.72      352.74     15.42 o 
   4  -6   8      626.10      638.50     12.96 o 
   5  -6   8     2939.02     2808.42     34.18 o 
   6  -6   8      210.80      213.88      8.17 o 
   7  -6   8      468.99      402.83     16.88 o 
   8  -6   8      665.70      640.05     16.49 o 
   9  -6   8      329.75      315.62     11.06 o 
  -9  -5   8      472.43      484.19     22.61 o 
  -8  -5   8        1.51       -0.26      6.41 o 
  -7  -5   8      705.64      667.53     24.36 o 
  -6  -5   8       41.04       38.68      7.84 o 
  -5  -5   8      197.01      207.82     12.89 o 
  -4  -5   8      356.72      379.05     16.00 o 
  -3  -5   8     2460.68     2381.95     43.92 o 
  -2  -5   8     1041.83     1033.74     24.81 o 
  -1  -5   8      432.58      421.87     14.71 o 
   0  -5   8      122.96      119.05      9.85 o 
   1  -5   8     1280.91     1275.81     19.23 o 
   2  -5   8     1771.62     1722.71     23.05 o 
   3  -5   8      611.15      630.14     11.93 o 
   4  -5   8      179.21      169.71      7.00 o 
   5  -5   8      842.04      879.48     15.86 o 
   6  -5   8      905.65      941.40     17.16 o 
   7  -5   8       25.66       26.06      3.91 o 
   8  -5   8      105.01      125.27      6.84 o 
   9  -5   8      614.90      601.80     14.95 o 
  10  -5   8      332.95      327.92     11.69 o 
  -9  -4   8      577.47      599.05     24.94 o 
  -8  -4   8       74.49       75.28     10.37 o 
  -7  -4   8      863.04      823.72     26.69 o 
  -6  -4   8      421.98      386.17     17.56 o 
  -5  -4   8      339.13      363.17     15.94 o 
  -4  -4   8        0.16       -1.94      5.18 o 
  -3  -4   8     1166.30     1158.39     27.47 o 
  -2  -4   8     1159.33     1185.79     26.76 o 
  -1  -4   8     2515.69     2427.63     30.01 o 
   0  -4   8      181.37      153.82      6.41 o 
   1  -4   8      986.66      961.68     15.84 o 
   2  -4   8     3809.74     3842.41     35.93 o 
   3  -4   8     2302.75     2251.93     26.74 o 
   4  -4   8      792.97      801.68     15.03 o 
   5  -4   8      386.96      358.68      9.49 o 
   6  -4   8     1454.35     1422.53     21.69 o 
   7  -4   8     1070.27     1023.10     27.53 o 
   8  -4   8      304.81      295.55      9.91 o 
   9  -4   8      103.72       80.81      6.07 o 
  10  -4   8      409.88      423.45     12.82 o 
  -9  -3   8      579.13      589.20     24.29 o 
  -8  -3   8      394.15      385.78     19.18 o 
  -7  -3   8      301.11      304.03     16.71 o 
  -6  -3   8        1.68        0.39      4.66 o 
  -5  -3   8     1477.22     1435.53     33.62 o 
  -4  -3   8      719.83      680.81     21.12 o 
  -3  -3   8     1283.95     1305.90     29.41 o 
  -2  -3   8       65.44       64.46      7.13 o 
  -1  -3   8     2157.76     2118.46     26.79 o 
   0  -3   8     3588.55     3544.32     38.64 o 
   1  -3   8      306.50      307.43      5.78 o 
   2  -3   8      220.85      235.01      5.20 o 
   3  -3   8     3405.70     3343.49     35.78 o 
   4  -3   8     2791.82     2731.29     31.48 o 
   5  -3   8       48.88       42.07      3.83 o 
   6  -3   8      577.50      552.69     12.43 o 
   7  -3   8      242.88      280.85      9.22 o 
   8  -3   8      336.61      362.46     10.90 o 
   9  -3   8        2.84        1.08      3.14 o 
  10  -3   8       38.19       36.93      6.41 o 
 -10  -2   8        8.23       12.83      7.19 o 
  -9  -2   8      964.37      934.30     30.06 o 
  -8  -2   8       34.07       34.01      8.23 o 
  -7  -2   8     2012.27     2010.93     43.79 o 
  -6  -2   8        0.39       -4.92      5.12 o 
  -5  -2   8     1181.96     1161.95     29.54 o 
  -4  -2   8     1649.50     1605.46     34.53 o 
  -3  -2   8     1422.35     1373.92     30.06 o 
  -2  -2   8      126.25      119.76      5.65 o 
  -1  -2   8      131.71      138.35      7.09 o 
   0  -2   8     3985.07     4056.68     42.26 o 
   1  -2   8     2669.56     2586.75     22.67 o 
   2  -2   8      549.99      548.29     15.37 o 
   3  -2   8      255.12      249.36      7.08 o 
   4  -2   8     2151.76     2154.09     26.52 o 
   5  -2   8      420.07      453.73     10.82 o 
   6  -2   8     1282.36     1235.27     19.65 o 
   7  -2   8       17.44       21.28      3.79 o 
   8  -2   8     1690.29     1688.59     45.54 o 
   9  -2   8      131.82      143.65     10.27 o 
  10  -2   8      456.29      454.91     18.27 o 
 -10  -1   8      544.25      592.64     24.03 o 
  -9  -1   8      425.12      416.75     19.56 o 
  -8  -1   8       17.29       21.77      6.93 o 
  -7  -1   8      321.80      324.43     15.87 o 
  -6  -1   8     1281.62     1345.87     32.85 o 
  -5  -1   8     1603.02     1663.44     36.02 o 
  -4  -1   8      386.53      410.73     15.61 o 
  -3  -1   8       17.85        8.75      3.34 o 
  -2  -1   8      688.56      672.96      8.63 o 
  -1  -1   8     1214.92     1331.05     13.69 o 
   0  -1   8     1986.09     1953.85     18.33 o 
   1  -1   8     2087.28     2108.57     19.49 o 
   2  -1   8     5587.70     5529.66     52.99 o 
   3  -1   8       86.49       86.94      3.41 o 
   4  -1   8     2312.33     2269.96     35.24 o 
   5  -1   8      622.53      638.32     12.93 o 
   6  -1   8     2057.59     2017.58     29.15 o 
   7  -1   8       26.97       30.04      6.28 o 
   8  -1   8      408.48      412.73     11.70 o 
   9  -1   8       49.92       52.47      6.87 o 
  10  -1   8      300.25      309.66     15.48 o 
 -10   0   8       96.51      101.45     10.95 o 
  -9   0   8      844.29      903.98     28.18 o 
  -8   0   8       81.79       88.56      9.98 o 
  -7   0   8     4236.90     4251.65     70.81 o 
  -6   0   8     2666.37     2656.69     49.56 o 
  -5   0   8     2472.65     2543.78     46.77 o 
  -4   0   8      512.96      540.96     15.77 o 
  -3   0   8      380.07      389.16      6.58 o 
  -2   0   8     3024.67     2948.11     25.21 o 
  -1   0   8      630.18      620.91     13.09 o 
   0   0   8     1326.96     1444.38     17.89 o 
   1   0   8      742.27      721.72      9.50 o 
   2   0   8     5997.23     5867.83     55.60 o 
   3   0   8      892.60      882.59     10.90 o 
   4   0   8       77.17       71.63      5.93 o 
   5   0   8      809.91      801.31     14.87 o 
   6   0   8     1992.52     1971.09     26.81 o 
   7   0   8       49.99       64.59      6.80 o 
   8   0   8      224.87      221.36     12.24 o 
   9   0   8      257.70      248.96     13.54 o 
  10   0   8      635.05      621.79     22.09 o 
 -10   1   8      108.31      104.04     10.95 o 
  -9   1   8      429.18      449.21     19.76 o 
  -8   1   8     1590.05     1549.68     36.73 o 
  -7   1   8      194.76      174.66     11.98 o 
  -6   1   8      729.83      760.96     13.55 o 
  -5   1   8      468.35      490.90     10.22 o 
  -4   1   8     1208.27     1248.34     22.80 o 
  -3   1   8     1489.06     1538.09     19.61 o 
  -2   1   8     2072.42     2140.71     19.89 o 
  -1   1   8      501.89      451.31      7.20 o 
   0   1   8     3133.62     3062.40     26.17 o 
   1   1   8       74.23       88.40      6.10 o 
   2   1   8      150.84      148.52      4.23 o 
   3   1   8      486.18      528.75     13.86 o 
   4   1   8     2580.88     2625.65     31.07 o 
   5   1   8        0.57        1.29      2.49 o 
   6   1   8      876.44      912.15     23.13 o 
   7   1   8        0.48        5.77      4.41 o 
   8   1   8     1352.33     1277.65     30.84 o 
   9   1   8      260.07      243.65     13.73 o 
  10   1   8      183.99      177.57     12.50 o 
 -10   2   8      195.04      185.99     13.60 o 
  -9   2   8     1278.47     1233.99     33.04 o 
  -8   2   8      741.45      755.57     24.16 o 
  -7   2   8      905.33      938.06     16.28 o 
  -6   2   8       44.10      157.68     10.69 o 
  -5   2   8     3347.89     3378.84     36.95 o 
  -4   2   8     3539.08     3640.96     38.75 o 
  -3   2   8      523.09      536.51     10.47 o 
  -2   2   8     2782.72     3022.49     29.71 o 
  -1   2   8      209.13      229.32      5.66 o 
   0   2   8     1884.64     1746.20     21.31 o 
   1   2   8       31.54       34.61      3.01 o 
   2   2   8     1638.15     1774.44     22.51 o 
   3   2   8       81.55       97.23      5.11 o 
   4   2   8     4061.26     3953.07     59.34 o 
   5   2   8      171.81      178.48      9.98 o 
   6   2   8        4.53        7.64      4.47 o 
   7   2   8       35.25       38.09      6.61 o 
   8   2   8      980.65      933.98     25.91 o 
   9   2   8       25.89       29.22      6.41 o 
 -10   3   8      874.66      944.21     29.02 o 
  -9   3   8     1207.53     1250.19     32.97 o 
  -8   3   8      329.38      362.40     10.34 o 
  -7   3   8      648.05      660.93     13.72 o 
  -6   3   8      266.75      251.77      7.95 o 
  -5   3   8        9.66       11.78      3.40 o 
  -4   3   8      457.39      455.25     10.36 o 
  -3   3   8      271.09      269.32      7.52 o 
  -2   3   8     1415.91     1494.41     20.24 o 
  -1   3   8        1.17        1.14      1.24 o 
   0   3   8     1156.23     1156.81     14.26 o 
   1   3   8      328.60      354.36     16.55 o 
   2   3   8     2874.17     2842.69     45.35 o 
   3   3   8        1.34       -0.39      3.50 o 
   4   3   8      435.02      422.71     14.96 o 
   5   3   8      116.52      105.73      8.68 o 
   6   3   8      154.36      141.81     10.17 o 
   7   3   8      262.22      249.74     13.28 o 
   8   3   8       96.18      100.22      9.46 o 
   9   3   8       17.11       24.42      6.41 o 
 -10   4   8      824.19      828.58     27.01 o 
  -9   4   8      160.52      174.52      8.36 o 
  -8   4   8      680.23      653.85     14.51 o 
  -7   4   8     1171.24     1102.66     18.84 o 
  -6   4   8      845.83      847.64     15.78 o 
  -5   4   8        3.19        9.95      2.49 o 
  -4   4   8      950.52      944.20     19.82 o 
  -3   4   8       33.56       37.30      6.15 o 
  -2   4   8     5927.83     5868.35     57.69 o 
  -1   4   8      231.83      236.68      7.27 o 
   0   4   8      896.19      973.12     15.62 o 
   1   4   8       12.46       15.55      3.50 o 
   2   4   8     2902.18     2855.25     47.03 o 
   3   4   8        0.80        6.67      3.30 o 
   4   4   8       99.21      143.88      9.65 o 
   5   4   8      837.85      868.94     23.78 o 
   6   4   8     1127.54     1076.11     27.79 o 
   7   4   8       30.24       22.80      6.22 o 
   8   4   8       77.81       88.95      9.26 o 
   9   4   8      101.84      110.65     10.56 o 
  -9   5   8        0.25        2.00      2.88 o 
  -8   5   8     1360.89     1330.94     22.27 o 
  -7   5   8      413.96      414.59     11.35 o 
  -6   5   8     1639.34     1623.43     24.16 o 
  -5   5   8      154.48      145.00      6.43 o 
  -4   5   8       57.37       63.60      4.53 o 
  -3   5   8      106.83      104.16      5.34 o 
  -2   5   8       26.58       27.18      3.25 o 
  -1   5   8       43.13       45.41      4.02 o 
   0   5   8     2343.22     2338.74     40.88 o 
   1   5   8      243.21      239.37     11.14 o 
   2   5   8      713.32      718.64     20.28 o 
   3   5   8       67.41       67.70      7.19 o 
   4   5   8      204.67      210.55     11.40 o 
   5   5   8       95.37       98.92      8.68 o 
   6   5   8      163.60      129.76     10.43 o 
   7   5   8      161.77      162.86     11.40 o 
   8   5   8       45.73       43.92      7.97 o 
  -9   6   8      544.32      505.70     13.72 o 
  -8   6   8     1211.39     1216.90     21.72 o 
  -7   6   8       32.03       31.07      4.01 o 
  -6   6   8      670.87      657.53     14.59 o 
  -5   6   8      116.63      113.79      9.07 o 
  -4   6   8     1538.95     1568.54     23.66 o 
  -3   6   8      642.37      630.83     21.28 o 
  -2   6   8       91.62      103.52      7.77 o 
  -1   6   8     1845.26     1934.10     37.12 o 
   0   6   8     5613.41     5605.62     80.78 o 
   1   6   8      823.50      843.54     22.48 o 
   2   6   8       89.07       88.82      8.03 o 
   3   6   8       63.62       65.43      7.39 o 
   4   6   8     1388.95     1400.87     32.65 o 
   5   6   8      206.16      205.56     12.44 o 
   6   6   8       30.98       42.82      7.13 o 
   7   6   8     1093.68     1068.34     30.38 o 
  -8   7   8       12.53        6.79      3.18 o 
  -7   7   8       23.15       26.99      5.67 o 
  -6   7   8     1663.38     1643.29     26.07 o 
  -5   7   8        0.10       -0.42      2.44 o 
  -4   7   8     2207.56     2185.81     30.16 o 
  -3   7   8      141.63      147.71      9.85 o 
  -2   7   8      630.17      618.68     19.56 o 
  -1   7   8        1.24       -0.39      3.37 o 
   0   7   8      168.84      218.77     11.66 o 
   1   7   8      129.23      145.05      9.78 o 
   2   7   8     1125.76     1106.50     28.12 o 
   3   7   8       55.60       50.08      7.06 o 
   4   7   8      362.69      376.20     16.39 o 
   5   7   8      114.89      123.02     10.49 o 
   6   7   8      186.83      199.73     13.47 o 
  -7   8   8       87.49       84.59      5.10 o 
  -6   8   8     1339.80     1287.06     22.92 o 
  -5   8   8       12.96       11.73      4.53 o 
  -4   8   8      481.96      470.71     17.82 o 
  -3   8   8      359.95      339.53     15.16 o 
  -2   8   8     1325.30     1285.04     31.03 o 
  -1   8   8      158.60      141.03     10.04 o 
   0   8   8      198.89      204.26     11.92 o 
   1   8   8     1225.47     1213.84     30.06 o 
   2   8   8      753.52      735.74     23.39 o 
   3   8   8      684.22      688.58     23.00 o 
   4   8   8       13.83        7.39      5.18 o 
   5   8   8       93.42       91.73      9.85 o 
  -6   9   8       24.31       18.53      5.57 o 
  -5   9   8      437.38      418.24     17.88 o 
  -4   9   8      401.55      395.31     17.23 o 
  -3   9   8       51.10       52.15      7.26 o 
  -2   9   8      939.11      914.54     26.56 o 
  -1   9   8      470.16      442.47     18.20 o 
   0   9   8      990.12      968.70     27.60 o 
   1   9   8       56.42       53.90      7.32 o 
   2   9   8      147.63      141.81     11.01 o 
   3   9   8      840.39      843.80     26.69 o 
   4   9   8      239.56      289.84     15.87 o 
  -4  10   8     1027.19      949.14     28.63 o 
  -3  10   8      307.36      324.82     16.33 o 
  -2  10   8      315.87      290.75     15.55 o 
  -1  10   8      373.29      336.48     16.52 o 
   0  10   8      160.71      161.25     11.79 o 
   1  10   8       83.43       86.23      9.13 o 
  -3 -10   9      300.34      315.56     16.71 o 
  -2 -10   9      545.39      537.70     20.73 o 
  -1 -10   9       23.94       18.01      6.28 o 
   0 -10   9      226.34      245.34     10.11 o 
   1 -10   9        1.27        1.81      4.53 o 
   2 -10   9      407.46      410.47     20.08 o 
   3 -10   9        2.01        1.62      4.41 o 
   4 -10   9      194.00      198.75     14.51 o 
   5 -10   9       11.30       11.21      6.28 o 
  -4  -9   9      148.30      158.46     12.44 o 
  -3  -9   9       65.74       67.96      8.68 o 
  -2  -9   9       30.39       26.50      6.09 o 
  -1  -9   9       84.97       99.44      9.07 o 
   0  -9   9      672.70      660.29     15.82 o 
   1  -9   9       76.73       76.51      9.20 o 
   2  -9   9      130.34      153.92     12.11 o 
   3  -9   9       91.71       68.28      8.88 o 
   4  -9   9     1117.36     1155.67     33.88 o 
   5  -9   9        4.04        9.65      5.90 o 
   6  -9   9       70.09       65.69      9.13 o 
  -6  -8   9       62.79       80.20     10.49 o 
  -5  -8   9      572.72      576.96     22.74 o 
  -4  -8   9      507.77      494.62     20.34 o 
  -3  -8   9       60.67       65.50      8.29 o 
  -2  -8   9      543.44      544.11     19.50 o 
  -1  -8   9       44.51       52.41      7.39 o 
   0  -8   9     1024.42     1006.18     19.18 o 
   1  -8   9        0.87        4.73      4.47 o 
   2  -8   9      323.32      329.68     16.71 o 
   3  -8   9        9.98        0.84      4.53 o 
   4  -8   9      239.54      228.55     14.25 o 
   5  -8   9      147.33      137.73     11.27 o 
   6  -8   9      444.18      476.42     20.92 o 
   7  -8   9       88.14       90.31     10.17 o 
  -7  -7   9       45.01       83.70     10.88 o 
  -6  -7   9      438.14      454.65     20.73 o 
  -5  -7   9      182.09      163.38     12.63 o 
  -4  -7   9      129.97      133.78     11.21 o 
  -3  -7   9       97.13       96.33      9.91 o 
  -2  -7   9      481.29      463.01     17.30 o 
  -1  -7   9       39.06       41.66      6.41 o 
   0  -7   9      170.39      188.38      7.96 o 
   1  -7   9        2.28        4.92      3.04 o 
   2  -7   9     2273.26     2243.12     46.45 o 
   3  -7   9      144.99      153.41     11.21 o 
   4  -7   9      121.14       93.55      9.72 o 
   5  -7   9       97.84       94.19      9.78 o 
   6  -7   9     1877.93     1913.50     43.66 o 
   7  -7   9      242.70      250.00     15.03 o 
   8  -7   9       17.07       11.57      6.51 o 
  -7  -6   9        7.64        6.80      6.67 o 
  -6  -6   9      571.06      547.87     22.22 o 
  -5  -6   9       69.52       59.28      8.75 o 
  -4  -6   9      271.13      286.73     15.09 o 
  -3  -6   9      139.82      155.87     10.95 o 
  -2  -6   9      769.28      723.56     21.83 o 
  -1  -6   9     1659.59     1722.10     25.61 o 
   0  -6   9     1681.54     1605.19     24.10 o 
   1  -6   9      710.54      688.11     14.39 o 
   2  -6   9      477.93      449.01     18.14 o 
   3  -6   9      577.15      604.10     21.38 o 
   4  -6   9      758.55      773.25     24.81 o 
   5  -6   9       45.69       73.27      8.23 o 
   6  -6   9       89.31      105.65      6.24 o 
   7  -6   9      556.10      564.81     14.06 o 
   8  -6   9       22.99       27.49      4.26 o 
   9  -6   9      175.61      198.83     10.95 o 
  -8  -5   9      367.72      367.84     19.76 o 
  -7  -5   9        0.45        0.13      6.22 o 
  -6  -5   9      152.10      143.88     12.31 o 
  -5  -5   9       23.93       29.09      7.06 o 
  -4  -5   9     1316.24     1312.77     32.33 o 
  -3  -5   9        9.71       11.14      5.77 o 
  -2  -5   9       69.99       80.40      8.16 o 
  -1  -5   9      571.33      566.61     27.21 o 
   0  -5   9     1067.65     1043.58     18.12 o 
   1  -5   9      173.88      178.46      7.38 o 
   2  -5   9      917.18      954.84     26.30 o 
   3  -5   9      458.39      444.15     17.69 o 
   4  -5   9     2686.87     2616.01     50.14 o 
   5  -5   9      618.26      577.37     12.90 o 
   6  -5   9      303.68      250.53      9.85 o 
   7  -5   9      438.59      436.75     11.98 o 
   8  -5   9      478.57      479.68     13.09 o 
   9  -5   9      542.18      521.75     14.24 o 
  -9  -4   9      785.94      769.56     29.09 o 
  -8  -4   9      655.28      662.08     26.04 o 
  -7  -4   9      199.41      191.05     14.45 o 
  -6  -4   9      284.90      273.84     15.61 o 
  -5  -4   9        5.55       -5.12      5.25 o 
  -4  -4   9      793.87      780.05     23.84 o 
  -3  -4   9      985.63      999.15     26.30 o 
  -2  -4   9     1254.62     1212.45     20.02 o 
  -1  -4   9       69.28       82.68      5.53 o 
   0  -4   9      261.86      245.55      8.44 o 
   1  -4   9     7362.34     7143.32     85.00 o 
   2  -4   9      266.91      261.85     13.28 o 
   3  -4   9      420.00      431.61     13.12 o 
   4  -4   9      661.06      645.35     12.91 o 
   5  -4   9     2259.24     2154.45     28.25 o 
   6  -4   9       54.38       66.80      5.18 o 
   7  -4   9      176.20      188.10      7.91 o 
   8  -4   9      338.51      348.29     11.20 o 
   9  -4   9     1045.24     1010.95     23.32 o 
  -9  -3   9        2.10       -7.58      6.61 o 
  -8  -3   9     1125.02     1128.46     33.62 o 
  -7  -3   9      353.86      355.08     18.27 o 
  -6  -3   9      372.43      403.40     18.46 o 
  -5  -3   9      133.44      155.61     11.40 o 
  -4  -3   9      151.50      145.83     11.34 o 
  -3  -3   9      554.55      491.38     18.07 o 
  -2  -3   9     2365.02     2261.76     29.40 o 
  -1  -3   9      349.61      363.08      9.89 o 
   0  -3   9      138.96      142.41      6.41 o 
   1  -3   9     1457.92     1467.77     20.93 o 
   2  -3   9     3919.25     3850.93     40.48 o 
   3  -3   9      339.08      321.49      8.56 o 
   4  -3   9     1194.86     1155.29     18.02 o 
   5  -3   9      775.70      778.71     14.81 o 
   6  -3   9      699.19      742.89     18.40 o 
   7  -3   9      505.97      460.11     19.95 o 
   8  -3   9       20.03       21.39      3.98 o 
   9  -3   9      522.78      523.56     22.19 o 
  -9  -2   9       66.09       77.22     10.62 o 
  -8  -2   9      643.00      648.80     24.68 o 
  -7  -2   9      539.00      531.29     21.57 o 
  -6  -2   9     1408.65     1369.52     34.40 o 
  -5  -2   9     1872.27     1785.88     39.13 o 
  -4  -2   9      926.77      917.72     25.52 o 
  -3  -2   9      184.10      206.59      7.67 o 
  -2  -2   9      541.04      523.04     20.99 o 
  -1  -2   9     3430.43     3485.05     38.78 o 
   0  -2   9     1460.18     1490.39     33.43 o 
   1  -2   9       13.09       23.56      3.64 o 
   2  -2   9      174.51      181.07      6.73 o 
   3  -2   9     2154.12     2141.57     26.26 o 
   4  -2   9       31.15       40.26      3.98 o 
   5  -2   9      169.23      170.40     12.67 o 
   6  -2   9       41.70       42.66      4.34 o 
   7  -2   9     2211.95     2110.98     47.13 o 
   8  -2   9       55.95       48.54      5.06 o 
   9  -2   9      334.91      334.38     11.28 o 
  10  -2   9       29.03       23.39      6.02 o 
  -9  -1   9      478.35      470.97     21.12 o 
  -8  -1   9        6.32       -4.34      5.31 o 
  -7  -1   9        0.80        5.83      5.96 o 
  -6  -1   9      968.22      936.89     27.01 o 
  -5  -1   9      899.25      952.57     26.63 o 
  -4  -1   9     1316.65     1318.39     20.22 o 
  -3  -1   9      676.02      678.47     13.34 o 
  -2  -1   9      270.06      286.54      8.31 o 
  -1  -1   9     2266.93     2416.56     29.20 o 
   0  -1   9      739.46      794.65     10.37 o 
   1  -1   9     1482.80     1541.43     16.11 o 
   2  -1   9       24.35       22.08      3.69 o 
   3  -1   9     1449.71     1420.97     19.89 o 
   4  -1   9     1295.57     1348.78     20.02 o 
   5  -1   9     1377.51     1356.85     20.81 o 
   6  -1   9      436.93      417.25     12.05 o 
   7  -1   9     2015.47     1958.14     28.14 o 
   8  -1   9       11.94       23.83      5.02 o 
   9  -1   9      293.72      314.52     15.35 o 
  10  -1   9       26.91       25.33      6.35 o 
 -10   0   9      771.46      752.46     26.95 o 
  -9   0   9       51.64       42.30      8.16 o 
  -8   0   9      405.02      403.73     18.46 o 
  -7   0   9      506.92      482.05     19.43 o 
  -6   0   9     2971.06     2959.04     54.22 o 
  -5   0   9       67.52       82.60      8.68 o 
  -4   0   9      465.43      504.73     17.69 o 
  -3   0   9     2639.78     2789.19     32.44 o 
  -2   0   9      540.10      547.93      8.33 o 
  -1   0   9     2202.27     2348.91     21.75 o 
   0   0   9      921.78      974.03     11.90 o 
   1   0   9     3787.25     3830.62     46.99 o 
   2   0   9      159.67      160.99      5.06 o 
   3   0   9      273.94      254.95      8.31 o 
   4   0   9        0.30        8.79      2.80 o 
   5   0   9      384.51      398.93     10.67 o 
   6   0   9        4.76        4.51      3.89 o 
   7   0   9       14.00       13.08      3.50 o 
   8   0   9       16.20       12.05      5.44 o 
   9   0   9      880.72      886.75     26.30 o 
 -10   1   9       79.62       98.73     11.14 o 
  -9   1   9       64.06       50.01      8.62 o 
  -8   1   9       97.25       94.58     10.24 o 
  -7   1   9     1006.81     1032.13     29.02 o 
  -6   1   9       31.73       46.00      7.32 o 
  -5   1   9       70.53       80.27      8.42 o 
  -4   1   9      328.01      349.76     14.51 o 
  -3   1   9     2641.30     2731.92     30.55 o 
  -2   1   9      601.67      623.33      9.16 o 
  -1   1   9      745.48      729.67     13.64 o 
   0   1   9     1137.75     1151.68     13.46 o 
   1   1   9     2288.61     2316.06     21.93 o 
   2   1   9      358.28      401.04      7.38 o 
   3   1   9     1608.28     1632.87     22.37 o 
   4   1   9      728.19      753.49     14.62 o 
   5   1   9     1957.42     1955.03     37.35 o 
   6   1   9        9.56       -0.19      3.95 o 
   7   1   9      462.33      483.67     17.75 o 
   8   1   9       59.99       42.69      7.39 o 
   9   1   9      998.37     1003.43     28.63 o 
 -10   2   9      124.37      145.63     12.24 o 
  -9   2   9     1232.99     1286.92     34.53 o 
  -8   2   9     1486.39     1500.70     36.73 o 
  -7   2   9     1072.92     1073.26     29.28 o 
  -6   2   9      420.04      450.31     17.75 o 
  -5   2   9     4600.86     4601.06     48.12 o 
  -4   2   9      932.06      952.64     15.65 o 
  -3   2   9     1357.88     1415.48     20.63 o 
  -2   2   9      716.48      724.02     12.81 o 
  -1   2   9     3423.92     3444.82     29.60 o 
   0   2   9       12.39       13.78      2.42 o 
   1   2   9      708.03      727.19     10.40 o 
   2   2   9       17.23       23.87      3.04 o 
   3   2   9     3703.87     3752.39     41.49 o 
   4   2   9       70.11       74.26      9.94 o 
   5   2   9       23.02       18.98      5.38 o 
   6   2   9        6.10        9.85      4.86 o 
   7   2   9      795.68      778.30     23.32 o 
   8   2   9       19.91       19.31      5.96 o 
   9   2   9       92.08      123.41     10.82 o 
  -9   3   9      901.28      913.64     28.31 o 
  -8   3   9      200.34      234.97     13.80 o 
  -7   3   9     1159.38     1159.58     19.46 o 
  -6   3   9      199.11      199.87      8.36 o 
  -5   3   9       24.47       28.90      3.52 o 
  -4   3   9      203.22      207.56     10.17 o 
  -3   3   9      865.48      876.56     15.15 o 
  -2   3   9      289.93      303.61      8.32 o 
  -1   3   9     3830.12     3794.79     47.91 o 
   0   3   9      130.85      135.35      4.40 o 
   1   3   9      844.22      842.79     11.60 o 
   2   3   9       37.93       44.57      5.51 o 
   3   3   9     2001.03     1957.16     36.73 o 
   4   3   9      153.90      173.81     10.49 o 
   5   3   9      736.78      752.97     22.03 o 
   6   3   9     1523.65     1498.56     34.08 o 
   7   3   9      852.03      783.23     24.10 o 
   8   3   9      175.81      164.42     11.86 o 
  -9   4   9       98.78      100.61     10.11 o 
  -8   4   9        8.89       12.53      3.28 o 
  -7   4   9     3130.09     3093.95     37.90 o 
  -6   4   9      408.07      424.22     11.12 o 
  -5   4   9     3760.73     3758.01     42.62 o 
  -4   4   9        9.74        8.29      2.60 o 
  -3   4   9     9238.14     9307.27    126.59 o 
  -2   4   9       72.94       73.25      4.68 o 
  -1   4   9      876.04      891.71     15.50 o 
   0   4   9        9.31        9.23      2.36 o 
   1   4   9     3121.54     3145.48     50.60 o 
   2   4   9       47.82       45.93      5.64 o 
   3   4   9      281.04      266.52     12.37 o 
   4   4   9      268.10      260.10     12.83 o 
   5   4   9     2109.11     2113.74     41.91 o 
   6   4   9      316.73      313.81     14.90 o 
   7   4   9        9.33       16.97      5.96 o 
   8   4   9        0.39        2.46      4.34 o 
  -9   5   9      224.73      187.44      8.45 o 
  -8   5   9      494.62      508.09     20.47 o 
  -7   5   9     1267.56     1312.11     23.19 o 
  -6   5   9       69.31       79.22      5.73 o 
  -5   5   9     3722.55     3657.72     42.63 o 
  -4   5   9      246.64      260.52     13.35 o 
  -3   5   9      163.48      160.40      9.78 o 
  -2   5   9      415.51      426.06     10.85 o 
  -1   5   9      250.35      264.45      8.41 o 
   0   5   9       78.08       91.99      7.58 o 
   1   5   9     3418.00     3540.59     56.94 o 
   2   5   9       24.04       38.35      5.96 o 
   3   5   9      157.61      181.07     10.75 o 
   4   5   9       46.01       42.17      6.80 o 
   5   5   9     1212.32     1164.80     29.99 o 
   6   5   9      253.56      241.06     13.99 o 
   7   5   9      175.52      200.57     13.47 o 
  -8   6   9      157.62      170.35      8.21 o 
  -7   6   9      165.72      156.61      7.53 o 
  -6   6   9       23.79       22.11      3.70 o 
  -5   6   9     4992.68     4882.80    103.98 o 
  -4   6   9        0.11        0.74      2.57 o 
  -3   6   9     1649.29     1628.33     35.73 o 
  -2   6   9       89.35       85.68      5.40 o 
  -1   6   9     4157.19     4195.10     65.30 o 
   0   6   9      774.41      742.80     21.44 o 
   1   6   9       87.30       94.19      7.97 o 
   2   6   9      368.12      359.81     15.29 o 
   3   6   9      891.25      826.63     23.97 o 
   4   6   9       35.16       37.12      6.61 o 
   5   6   9       12.33       11.79      5.51 o 
   6   6   9      137.11      130.60     11.14 o 
   7   6   9      828.27      822.16     26.82 o 
  -7   7   9      386.00      348.02     11.65 o 
  -6   7   9       62.23       59.48     10.62 o 
  -5   7   9     1834.42     1792.71     27.59 o 
  -4   7   9      162.96      159.41      7.68 o 
  -3   7   9     1237.21     1240.27     29.87 o 
  -2   7   9     1072.62     1045.99     26.95 o 
  -1   7   9     1710.20     1670.89     35.89 o 
   0   7   9      136.76      123.15      9.33 o 
   1   7   9      332.06      339.27     15.03 o 
   2   7   9      184.06      179.13     11.60 o 
   3   7   9     1172.71     1157.35     30.19 o 
   4   7   9      216.32      215.21     13.35 o 
   5   7   9       99.33      115.64     10.62 o 
   6   7   9        1.35       -0.39      5.31 o 
  -6   8   9        0.04        1.22      6.77 o 
  -5   8   9      253.52      249.42     13.80 o 
  -4   8   9       12.32       15.29      4.92 o 
  -3   8   9     3373.10     3193.03     56.88 o 
  -2   8   9      189.41      193.64     12.11 o 
  -1   8   9      459.86      478.55     18.40 o 
   0   8   9       65.42       62.26      7.64 o 
   1   8   9      171.64      170.77     11.40 o 
   2   8   9      344.26      356.11     16.58 o 
   3   8   9        5.96        9.59      5.25 o 
   4   8   9      273.20      267.75     15.22 o 
  -5   9   9       62.80       47.81      7.13 o 
  -4   9   9        0.13        3.30      3.89 o 
  -3   9   9     1677.15     1674.32     38.68 o 
  -2   9   9      368.90      363.63     16.91 o 
  -1   9   9      426.80      390.06     17.36 o 
   0   9   9      139.68      134.17     10.82 o 
   1   9   9      530.10      526.88     20.54 o 
   2   9   9       33.47       27.14      6.35 o 
  -1 -10  10      173.75      170.68     12.47 o 
   0 -10  10        2.13       -1.17      3.43 o 
   1 -10  10      565.63      537.89     23.19 o 
   2 -10  10        8.03        9.07      5.57 o 
   3 -10  10        2.00        1.17      5.51 o 
  -3  -9  10       56.17       60.64      8.88 o 
  -2  -9  10        1.86        0.13      5.31 o 
  -1  -9  10      296.78      285.68     10.75 o 
   0  -9  10      105.09      110.46     11.01 o 
   1  -9  10      232.63      246.95     15.48 o 
   2  -9  10       29.42       21.38      6.35 o 
   3  -9  10      453.57      434.37     20.60 o 
   4  -9  10      107.31       80.20     10.37 o 
   5  -9  10      164.86      175.50     13.86 o 
  -5  -8  10      444.73      416.81     20.21 o 
  -4  -8  10       12.59        4.60      6.09 o 
  -3  -8  10      437.63      439.36     18.98 o 
  -2  -8  10        8.65        0.78      4.92 o 
  -1  -8  10     1210.11     1174.12     30.67 o 
   0  -8  10       39.74       40.41      7.77 o 
   1  -8  10      500.65      475.96     20.67 o 
   2  -8  10        0.60       -2.07      3.95 o 
   3  -8  10      537.55      507.45     21.51 o 
   4  -8  10      152.32      144.14     12.31 o 
   5  -8  10        1.43        3.37      4.60 o 
   6  -8  10       33.74       33.17      7.64 o 
  -6  -7  10      150.43      187.94     14.77 o 
  -5  -7  10      401.60      389.67     19.24 o 
  -4  -7  10       37.20       34.79      7.84 o 
  -3  -7  10      131.80      165.07     12.70 o 
  -2  -7  10      226.18      246.44     13.67 o 
  -1  -7  10       25.04       32.31      7.39 o 
   0  -7  10      112.61      119.48      9.20 o 
   1  -7  10     1501.34     1416.35     36.15 o 
   2  -7  10       52.86       59.73      8.23 o 
   3  -7  10      148.95      160.79     12.18 o 
   4  -7  10      545.46      561.73     22.35 o 
   5  -7  10      597.54      662.21     24.62 o 
   6  -7  10       55.96       62.52      9.20 o 
   7  -7  10      198.27      218.84     14.58 o 
  -7  -6  10      411.31      394.53     20.60 o 
  -6  -6  10       95.93       81.37     10.69 o 
  -5  -6  10      883.06      916.94     28.89 o 
  -4  -6  10      284.66      262.11     15.22 o 
  -3  -6  10     1421.25     1395.82     33.88 o 
  -2  -6  10      178.81      173.04      8.27 o 
  -1  -6  10      213.80      198.14     11.76 o 
   0  -6  10      391.10      375.67     11.38 o 
   1  -6  10     1435.38     1365.50     34.01 o 
   2  -6  10      342.85      355.59     16.71 o 
   3  -6  10      340.11      347.24     16.97 o 
   4  -6  10        0.52        3.50      3.89 o 
   5  -6  10      562.40      614.14     23.06 o 
   6  -6  10      301.78      296.06     16.13 o 
   7  -6  10        1.33        1.10      5.25 o 
   8  -6  10      200.01      192.28     13.54 o 
  -7  -5  10      311.21      287.25     17.43 o 
  -6  -5  10      101.08       98.08     10.43 o 
  -5  -5  10      676.40      654.05     23.71 o 
  -4  -5  10        9.35       13.41      6.15 o 
  -3  -5  10     1230.95     1197.52     30.58 o 
  -2  -5  10      508.57      485.20     12.94 o 
  -1  -5  10     1050.28     1044.94     19.17 o 
   0  -5  10      788.57      797.45     16.28 o 
   1  -5  10      120.25      134.14     10.95 o 
   2  -5  10       18.48       12.24      5.51 o 
   3  -5  10     1850.08     1826.89     40.68 o 
   4  -5  10       37.57       38.48      7.13 o 
   5  -5  10       66.99       75.80      8.55 o 
   6  -5  10      402.98      353.33     17.10 o 
   7  -5  10      115.96      142.51      7.38 o 
   8  -5  10      553.68      542.99     24.26 o 
  -8  -4  10       63.27       46.13      9.59 o 
  -7  -4  10      475.01      468.12     21.25 o 
  -6  -4  10       53.25       57.53      9.26 o 
  -5  -4  10      735.41      709.31     24.55 o 
  -4  -4  10      256.17      271.25     15.09 o 
  -3  -4  10     1356.16     1352.95     22.66 o 
  -2  -4  10       12.98       10.81      3.40 o 
  -1  -4  10     2136.69     2050.02     28.53 o 
   0  -4  10      559.47      578.94     13.28 o 
   1  -4  10     1577.35     1608.04     23.58 o 
   2  -4  10      690.78      664.74     21.83 o 
   3  -4  10      290.92      285.63     14.45 o 
   4  -4  10     1014.72     1036.47     28.76 o 
   5  -4  10      162.88      145.71      6.75 o 
   6  -4  10      425.11      406.84     11.42 o 
   7  -4  10      191.21      211.81      8.71 o 
   8  -4  10      323.35      318.90     10.94 o 
   9  -4  10       38.83       53.86      7.35 o 
  -8  -3  10       51.00       41.01      9.00 o 
  -7  -3  10      377.95      379.82     19.31 o 
  -6  -3  10      160.06      168.37     13.09 o 
  -5  -3  10     1016.50     1023.51     29.09 o 
  -4  -3  10      855.12      867.06     25.85 o 
  -3  -3  10     1414.30     1388.84     22.47 o 
  -2  -3  10       85.72       85.87      5.75 o 
  -1  -3  10     1248.73     1235.77     20.15 o 
   0  -3  10      257.38      279.23      8.92 o 
   1  -3  10      366.37      364.46      9.94 o 
   2  -3  10     1118.51     1146.79     28.89 o 
   3  -3  10     1608.08     1624.96     36.21 o 
   4  -3  10     1769.28     1743.75     35.05 o 
   5  -3  10      443.79      417.68     10.99 o 
   6  -3  10      575.42      589.75     25.59 o 
   7  -3  10      152.03      161.58      7.68 o 
   8  -3  10      431.00      406.56     12.21 o 
   9  -3  10        4.68        5.67      3.58 o 
  -9  -2  10       44.13       48.72      9.26 o 
  -8  -2  10       90.42       67.96     10.04 o 
  -7  -2  10      607.61      529.93     22.09 o 
  -6  -2  10       48.22       53.51      8.62 o 
  -5  -2  10      350.44      353.91     16.91 o 
  -4  -2  10      397.78      401.68     11.18 o 
  -3  -2  10     2159.81     2114.79     47.03 o 
  -2  -2  10      476.23      480.17     11.67 o 
  -1  -2  10      327.01      341.93     10.01 o 
   0  -2  10      219.00      259.05     22.84 o 
   1  -2  10     1885.63     1901.04     56.04 o 
   2  -2  10     1154.57     1123.99     17.87 o 
   3  -2  10     5021.11     5147.92     71.00 o 
   4  -2  10      143.47      163.89      6.97 o 
   5  -2  10       71.82       67.78      5.01 o 
   6  -2  10      703.08      688.74     18.01 o 
   7  -2  10       17.58       13.39      3.46 o 
   8  -2  10      425.93      410.39     12.48 o 
   9  -2  10      164.30      160.93      8.19 o 
  -9  -1  10      182.22      183.66     14.38 o 
  -8  -1  10      215.01      218.32     14.64 o 
  -7  -1  10      412.76      379.76     18.33 o 
  -6  -1  10     1897.69     1938.31     42.56 o 
  -5  -1  10     1109.35     1096.07     29.28 o 
  -4  -1  10       16.50       12.00      3.82 o 
  -3  -1  10      364.32      381.13     10.20 o 
  -2  -1  10     1450.17     1476.32     21.79 o 
  -1  -1  10      976.15     1008.68     17.04 o 
   0  -1  10       56.28       67.51      4.60 o 
   1  -1  10      906.76      901.04     12.06 o 
   2  -1  10     3676.03     3687.70     66.89 o 
   3  -1  10        4.96        3.79      2.70 o 
   4  -1  10      143.42      147.95      9.00 o 
   5  -1  10      168.26      185.33      7.80 o 
   6  -1  10     3340.85     3339.67     40.25 o 
   7  -1  10       34.97       30.73      4.45 o 
   8  -1  10      648.55      604.93     16.94 o 
   9  -1  10        0.03        5.38      5.57 o 
  -9   0  10      413.08      417.33     20.08 o 
  -8   0  10      420.33      414.35     19.37 o 
  -7   0  10      257.76      278.05     15.35 o 
  -6   0  10      174.39      178.48     12.50 o 
  -5   0  10     1431.27     1407.28     33.56 o 
  -4   0  10      518.05      534.79     19.05 o 
  -3   0  10      190.74      216.78      8.81 o 
  -2   0  10     1428.35     1453.53     21.18 o 
  -1   0  10      681.89      720.69     17.88 o 
   0   0  10     1073.40     1085.13     15.53 o 
   1   0  10      123.39      132.78      4.56 o 
   2   0  10     1602.67     1621.94     17.52 o 
   3   0  10       37.29       33.65      3.89 o 
   4   0  10      497.53      461.74     19.86 o 
   5   0  10      815.38      896.54     17.00 o 
   6   0  10      529.35      545.47     13.47 o 
   7   0  10       15.90       17.95      3.91 o 
   8   0  10      355.83      348.14     16.00 o 
   9   0  10       46.22       38.61      7.32 o 
  -9   1  10      254.09      263.60     16.00 o 
  -8   1  10     1538.50     1582.65     39.32 o 
  -7   1  10       73.41       68.48      8.23 o 
  -6   1  10      354.61      343.16     16.20 o 
  -5   1  10      239.69      256.15     13.60 o 
  -4   1  10     3875.15     3967.64     65.11 o 
  -3   1  10     1056.27     1082.92     26.76 o 
  -2   1  10      387.73      411.57      9.20 o 
  -1   1  10      436.48      423.05      7.77 o 
   0   1  10     3283.07     3288.07     29.16 o 
   1   1  10       57.22       59.28      3.32 o 
   2   1  10      125.55      130.25      4.53 o 
   3   1  10       38.89       41.10      8.81 o 
   4   1  10     5499.68     5418.18     56.11 o 
   5   1  10        2.62        4.14      3.63 o 
   6   1  10      891.77      874.96     23.97 o 
   7   1  10       49.90       67.63      8.03 o 
   8   1  10     1761.66     1789.25     39.52 o 
   9   1  10       76.79       80.66      9.33 o 
  -9   2  10      688.88      689.68     25.27 o 
  -8   2  10     1126.28     1187.99     33.10 o 
  -7   2  10      501.03      499.28     20.08 o 
  -6   2  10     2103.24     2127.16     44.38 o 
  -5   2  10      631.24      666.42     21.83 o 
  -4   2  10     1676.32     1713.64     36.60 o 
  -3   2  10      630.12      655.32     13.44 o 
  -2   2  10     1168.35     1225.03     18.26 o 
  -1   2  10      345.78      342.48     22.16 o 
   0   2  10     1101.15     1148.54     14.18 o 
   1   2  10        1.32       -0.42      2.18 o 
   2   2  10     1152.67     1158.79     14.56 o 
   3   2  10       58.24       52.72      7.32 o 
   4   2  10     2249.22     2239.70     29.64 o 
   5   2  10      357.01      344.78     14.84 o 
   6   2  10      133.59      158.46     11.01 o 
   7   2  10      163.16      168.82     11.73 o 
   8   2  10      269.15      253.82     14.51 o 
  -9   3  10      702.14      738.85     26.17 o 
  -8   3  10       48.27       58.11      8.29 o 
  -7   3  10      678.30      711.64     23.90 o 
  -6   3  10     2358.72     2401.84     47.94 o 
  -5   3  10       17.40       20.47      5.25 o 
  -4   3  10      630.96      645.36     13.41 o 
  -3   3  10      642.80      617.65     12.81 o 
  -2   3  10     4661.39     4748.04     49.39 o 
  -1   3  10        5.75        3.31      4.34 o 
   0   3  10      103.49      126.19      4.60 o 
   1   3  10        1.62        3.41      1.73 o 
   2   3  10     2868.30     2951.59     48.65 o 
   3   3  10       60.04       58.69      6.93 o 
   4   3  10      961.52      920.12     24.55 o 
   5   3  10      374.61      386.89     16.33 o 
   6   3  10     2210.90     2204.51     44.31 o 
   7   3  10      161.50      150.56     11.60 o 
   8   3  10      488.08      472.66     19.82 o 
  -8   4  10      540.67      543.08     21.57 o 
  -7   4  10      262.26      252.01     14.38 o 
  -6   4  10     1209.35     1205.42     20.73 o 
  -5   4  10      151.96      162.91      7.18 o 
  -4   4  10     3871.16     3970.28     44.76 o 
  -3   4  10       64.90       77.44      5.16 o 
  -2   4  10     1929.37     1941.84     26.35 o 
  -1   4  10       38.98       37.80      3.77 o 
   0   4  10     1352.99     1391.11     20.86 o 
   1   4  10       75.98       68.35      6.87 o 
   2   4  10     1325.11     1314.58     29.41 o 
   3   4  10       57.21       59.34      7.00 o 
   4   4  10      443.71      463.78     17.49 o 
   5   4  10        0.27        1.75      5.12 o 
   6   4  10      700.61      685.60     23.13 o 
   7   4  10        0.24        4.60      4.60 o 
  -8   5  10     1446.46     1535.23     39.00 o 
  -7   5  10      169.37      173.25      8.12 o 
  -6   5  10      760.80      754.24     16.42 o 
  -5   5  10      222.89      203.91      8.27 o 
  -4   5  10     1591.36     1643.55     24.96 o 
  -3   5  10      286.37      281.33      9.18 o 
  -2   5  10      701.07      691.49     14.54 o 
  -1   5  10      193.16      188.25      7.44 o 
   0   5  10     5135.17     4887.11     72.56 o 
   1   5  10       43.89       44.51      6.28 o 
   2   5  10      189.26      201.93     11.40 o 
   3   5  10      202.41      204.26     11.86 o 
   4   5  10      665.13      691.04     22.48 o 
   5   5  10        0.50       -6.61      4.41 o 
   6   5  10      648.37      612.40     22.35 o 
   7   5  10      425.54      412.02     19.18 o 
  -7   6  10        4.18        6.37      3.53 o 
  -6   6  10      794.32      778.32     19.01 o 
  -5   6  10      243.71      226.56      8.80 o 
  -4   6  10     2359.39     2283.51     31.72 o 
  -3   6  10       74.92       76.88      5.51 o 
  -2   6  10      770.33      774.07     16.07 o 
  -1   6  10      207.81      205.17     11.34 o 
   0   6  10      998.09      969.80     25.33 o 
   1   6  10       12.59       17.36      4.86 o 
   2   6  10      299.85      349.12     15.55 o 
   3   6  10      292.01      285.82     14.51 o 
   4   6  10      644.77      629.30     22.16 o 
   5   6  10      176.40      186.12     12.70 o 
   6   6  10      313.83      337.33     17.43 o 
  -6   7  10     2346.15     2457.62     35.04 o 
  -5   7  10       34.30       27.01      6.32 o 
  -4   7  10      404.11      412.82     12.23 o 
  -3   7  10       31.29       32.65      6.09 o 
  -2   7  10     2206.17     2131.82     42.76 o 
  -1   7  10       25.79       21.90      5.25 o 
   0   7  10      543.44      514.51     18.79 o 
   1   7  10      138.96      127.82     10.30 o 
   2   7  10     2821.66     2813.86     53.12 o 
   3   7  10      336.25      363.76     16.71 o 
   4   7  10      161.56      168.82     12.31 o 
   5   7  10      123.64      110.65     10.88 o 
  -5   8  10       55.82       53.51      7.39 o 
  -4   8  10      337.27      343.55     16.13 o 
  -3   8  10       18.18       18.46      5.38 o 
  -2   8  10     2578.18     2529.20     49.43 o 
  -1   8  10      208.08      187.42     12.24 o 
   0   8  10      371.76      377.62     16.84 o 
   1   8  10       72.71       83.57      9.13 o 
   2   8  10      219.45      218.25     13.67 o 
   3   8  10       96.18      114.54     10.95 o 
  -3   9  10      115.29      112.07     10.24 o 
  -2   9  10      154.08      180.16     12.50 o 
  -1   9  10      189.61      176.99     12.37 o 
   0   9  10     1567.52     1490.27     36.47 o 
  -2  -9  11       17.10       19.70      4.99 o 
  -1  -9  11       40.51       42.28      5.70 o 
   0  -9  11      466.68      406.38     20.21 o 
   1  -9  11        0.34       -1.36      4.92 o 
   2  -9  11      577.66      600.15     24.62 o 
   3  -9  11       30.23       21.90      6.28 o 
   4  -9  11      504.31      507.12     23.32 o 
  -4  -8  11      450.60      395.70     19.69 o 
  -3  -8  11        1.93        7.77      6.28 o 
  -2  -8  11      724.15      707.37     17.81 o 
  -1  -8  11      342.11      353.48     12.18 o 
   0  -8  11      669.97      627.10     24.23 o 
   1  -8  11        5.84        6.93      5.18 o 
   2  -8  11      635.22      619.52     24.49 o 
   3  -8  11        7.14       11.73      5.70 o 
   4  -8  11      129.47      146.54     13.02 o 
   5  -8  11       80.08       75.73      9.72 o 
  -5  -7  11       22.10        3.37      7.06 o 
  -4  -7  11      266.46      265.35     16.07 o 
  -3  -7  11      161.84      151.66     12.31 o 
  -2  -7  11      943.16      881.61     27.08 o 
  -1  -7  11       26.35       22.61      7.06 o 
   0  -7  11        1.48       -0.58      4.41 o 
   1  -7  11        6.52       10.24      4.92 o 
   2  -7  11      745.74      731.66     25.85 o 
   3  -7  11      182.60      211.65     14.58 o 
   4  -7  11      252.58      243.91     15.42 o 
   5  -7  11       91.05       77.48     10.04 o 
   6  -7  11     1105.52     1091.27     33.30 o 
  -6  -6  11      274.79      311.80     18.46 o 
  -5  -6  11       30.54       30.90      8.16 o 
  -4  -6  11     1210.51     1167.72     32.72 o 
  -3  -6  11        5.94       12.64      4.63 o 
  -2  -6  11      438.26      431.15     13.01 o 
  -1  -6  11      485.80      472.29     19.99 o 
   0  -6  11     1056.13     1015.62     19.73 o 
   1  -6  11       71.73       64.20      8.55 o 
   2  -6  11      421.28      414.48     18.92 o 
   3  -6  11      184.22      187.42     13.22 o 
   4  -6  11     1948.18     1973.62     45.35 o 
   5  -6  11      122.39      135.79     11.92 o 
   6  -6  11       48.05       52.41      8.49 o 
   7  -6  11      113.26      126.78     12.11 o 
  -7  -5  11        6.75       24.29      8.42 o 
  -6  -5  11      506.79      476.54     22.09 o 
  -5  -5  11        4.11       -1.94      6.15 o 
  -4  -5  11     1940.75     1751.22     41.14 o 
  -3  -5  11       50.73       74.51      6.39 o 
  -2  -5  11     1248.00     1236.32     22.28 o 
  -1  -5  11       81.79       82.99      6.36 o 
   0  -5  11      687.43      653.40     15.04 o 
   1  -5  11       45.06       47.55      7.26 o 
   2  -5  11       60.00       72.30      8.75 o 
   3  -5  11       74.91       75.15      8.88 o 
   4  -5  11      952.58      917.85     28.57 o 
   5  -5  11      335.85      300.66     16.45 o 
   6  -5  11       82.53       77.68      9.33 o 
   7  -5  11      130.61      134.43     11.92 o 
   8  -5  11      441.37      418.43     19.56 o 
  -7  -4  11       50.61       48.65      9.72 o 
  -6  -4  11      523.20      545.47     23.00 o 
  -5  -4  11        9.03       23.00      7.58 o 
  -4  -4  11      162.21      175.23      8.65 o 
  -3  -4  11      305.91      329.22     11.12 o 
  -2  -4  11     3634.09     3427.44     42.08 o 
  -1  -4  11       13.62       11.70      4.86 o 
   0  -4  11       76.11       91.08      6.45 o 
   1  -4  11     2614.48     2611.67     50.85 o 
   2  -4  11      262.16      296.38     15.16 o 
   3  -4  11       55.49       56.04      7.90 o 
   4  -4  11      173.24      172.00     12.11 o 
   5  -4  11      607.69      610.13     22.54 o 
   6  -4  11      878.78      797.22     26.24 o 
   7  -4  11      129.13      132.39      7.35 o 
   8  -4  11       43.08       42.65      5.07 o 
  -8  -3  11     1005.79      944.80     31.94 o 
  -7  -3  11       41.18       28.12      8.03 o 
  -6  -3  11      992.97      973.89     30.32 o 
  -5  -3  11       84.89       85.19     10.11 o 
  -4  -3  11      524.73      480.05     13.17 o 
  -3  -3  11      123.23      111.99      6.57 o 
  -2  -3  11     1678.39     1609.52     24.85 o 
  -1  -3  11     1009.40     1028.91     18.67 o 
   0  -3  11     3039.28     3100.28     37.50 o 
   1  -3  11       39.04       45.11      4.75 o 
   2  -3  11      922.92      883.38     25.91 o 
   3  -3  11     1159.86     1142.26     30.32 o 
   4  -3  11      100.06       97.76      9.65 o 
   5  -3  11      479.50      464.54     12.03 o 
   6  -3  11      386.70      383.56     11.40 o 
   7  -3  11      420.14      407.43     12.23 o 
   8  -3  11       66.65       67.92     10.46 o 
  -8  -2  11      203.60      215.21     15.35 o 
  -7  -2  11        4.14        4.60      5.96 o 
  -6  -2  11     1288.60     1219.15     33.69 o 
  -5  -2  11      661.86      661.63     23.32 o 
  -4  -2  11     1086.08     1087.86     19.68 o 
  -3  -2  11       90.68       75.28      5.56 o 
  -2  -2  11      148.64      158.89     14.64 o 
  -1  -2  11     2250.33     2259.81     30.06 o 
   0  -2  11     3199.55     3269.69     38.51 o 
   1  -2  11      280.54      304.07      9.30 o 
   2  -2  11      252.14      250.65     13.41 o 
   3  -2  11      947.96      894.91     26.04 o 
   4  -2  11       14.09       11.92      3.51 o 
   5  -2  11      186.70      181.80      7.87 o 
   6  -2  11      294.05      298.04     10.17 o 
   7  -2  11      850.44      822.00     24.36 o 
   8  -2  11       85.39       96.26      6.80 o 
  -8  -1  11      756.52      759.84     26.95 o 
  -7  -1  11     1027.97      961.97     29.74 o 
  -6  -1  11     1294.72     1245.39     33.04 o 
  -5  -1  11        0.44        3.04      5.38 o 
  -4  -1  11     2719.91     2620.03     49.88 o 
  -3  -1  11      884.34      955.94     22.54 o 
  -2  -1  11      147.50      164.32      7.87 o 
  -1  -1  11      300.34      295.47      9.23 o 
   0  -1  11      760.53      769.85     15.04 o 
   1  -1  11     2870.92     2922.39     65.30 o 
   2  -1  11     2767.23     2665.76     48.91 o 
   3  -1  11      102.47      101.04     11.08 o 
   4  -1  11      738.19      776.02     15.43 o 
   5  -1  11     1691.45     1639.67     24.83 o 
   6  -1  11       34.49       53.44      5.28 o 
   7  -1  11      590.46      576.73     25.91 o 
   8  -1  11       12.37       13.41      3.99 o 
  -8   0  11      852.18      820.28     28.05 o 
  -7   0  11      491.44      512.56     21.31 o 
  -6   0  11     1358.34     1405.02     35.63 o 
  -5   0  11       84.38       82.92      9.13 o 
  -4   0  11      789.79      780.96     23.97 o 
  -3   0  11     1276.67     1377.81     31.94 o 
  -2   0  11      631.42      666.02     13.86 o 
  -1   0  11        1.44        6.80      2.75 o 
   0   0  11      467.46      477.48     11.29 o 
   1   0  11     2095.88     2121.10     27.55 o 
   2   0  11     1241.91     1283.96     15.62 o 
   3   0  11     2099.17     2074.83     39.52 o 
   4   0  11        6.23        5.58      3.31 o 
   5   0  11      101.25      108.91      9.52 o 
   6   0  11       25.88       27.19      4.00 o 
   7   0  11       87.09      101.63      6.80 o 
   8   0  11       41.73       34.92      6.87 o 
  -8   1  11     1433.64     1448.62     38.03 o 
  -7   1  11      448.21      449.60     19.37 o 
  -6   1  11      938.63      958.21     28.18 o 
  -5   1  11     1290.21     1292.29     32.59 o 
  -4   1  11      701.77      748.76     23.00 o 
  -3   1  11      502.62      505.57     18.27 o 
  -2   1  11      652.01      652.17     19.95 o 
  -1   1  11     1364.73     1514.34     30.42 o 
   0   1  11      117.43      147.92      4.99 o 
   1   1  11      509.08      509.68      9.19 o 
   2   1  11      161.73      176.04      5.53 o 
   3   1  11     2500.70     2490.33     31.62 o 
   4   1  11      922.07      871.55     17.05 o 
   5   1  11      555.25      541.26     13.55 o 
   6   1  11      270.77      280.31     10.13 o 
   7   1  11      390.13      415.52     17.43 o 
   8   1  11      497.68      538.93     21.12 o 
  -8   2  11      450.24      432.10     19.89 o 
  -7   2  11       30.55       51.96      8.16 o 
  -6   2  11      752.89      754.27     24.94 o 
  -5   2  11      775.81      791.26     24.62 o 
  -4   2  11      804.19      819.51     24.36 o 
  -3   2  11      354.47      369.85     15.48 o 
  -2   2  11      982.18      939.68     24.81 o 
  -1   2  11     3483.70     3471.89     38.62 o 
   0   2  11       24.18       24.39      2.80 o 
   1   2  11      115.85      129.24      4.82 o 
   2   2  11       71.06       68.15      3.82 o 
   3   2  11     1280.13     1277.11     20.90 o 
   4   2  11      267.71      267.24     16.07 o 
   5   2  11      379.08      379.05     15.87 o 
   6   2  11        8.72       13.47      5.57 o 
   7   2  11      165.65      174.78     12.24 o 
  -8   3  11      416.08      413.51     19.31 o 
  -7   3  11      701.24      672.38     24.03 o 
  -6   3  11      683.01      698.10     23.90 o 
  -5   3  11      304.98      321.84     15.61 o 
  -4   3  11      379.76      395.18     16.45 o 
  -3   3  11     1708.60     1691.16     36.86 o 
  -2   3  11      385.37      404.06     10.44 o 
  -1   3  11      938.81      934.08     16.40 o 
   0   3  11        0.84        0.31      2.31 o 
   1   3  11     1131.58     1163.95     21.56 o 
   2   3  11       74.79       72.82      7.26 o 
   3   3  11      382.33      382.80     15.22 o 
   4   3  11       69.48       63.10      7.51 o 
   5   3  11     1287.17     1282.77     31.36 o 
   6   3  11       90.69       94.97      9.91 o 
   7   3  11      314.91      317.89     16.33 o 
  -8   4  11      202.69      196.68     13.73 o 
  -7   4  11      709.67      708.79     24.94 o 
  -6   4  11      114.11      100.48      9.72 o 
  -5   4  11      136.64      122.70     10.11 o 
  -4   4  11      119.21      117.30     10.43 o 
  -3   4  11     1296.32     1385.65     22.00 o 
  -2   4  11        1.71        2.02      2.79 o 
  -1   4  11      308.80      309.15      9.38 o 
   0   4  11       10.56       18.98      4.41 o 
   1   4  11     4073.87     3992.91     62.84 o 
   2   4  11        7.93       13.02      4.60 o 
   3   4  11      474.74      474.54     17.75 o 
   4   4  11       68.82       73.85      8.36 o 
   5   4  11     1031.86     1052.53     28.96 o 
   6   4  11        9.29        7.32      5.77 o 
  -7   5  11      522.29      523.25     21.64 o 
  -6   5  11      122.59      103.33     10.04 o 
  -5   5  11     1906.00     1945.76     43.15 o 
  -4   5  11      110.88      112.36      6.39 o 
  -3   5  11      810.16      820.94     16.74 o 
  -2   5  11        8.28        3.75      3.60 o 
  -1   5  11     2396.95     2400.36     31.85 o 
   0   5  11        0.29       -2.46      3.82 o 
   1   5  11     1170.67     1162.21     28.63 o 
   2   5  11        1.26        8.36      4.53 o 
   3   5  11      533.83      535.50     19.50 o 
   4   5  11       77.12       65.95      8.42 o 
   5   5  11      184.33      188.65     12.89 o 
   6   5  11       11.81       16.20      6.28 o 
  -6   6  11      158.97      160.70      8.11 o 
  -5   6  11      950.15     1011.89     20.13 o 
  -4   6  11       60.78       61.66     14.51 o 
  -3   6  11      135.27      148.66     15.13 o 
  -2   6  11       12.70       21.41      5.57 o 
  -1   6  11     1145.72     1139.21     28.44 o 
   0   6  11       11.51       12.57      4.73 o 
   1   6  11      462.43      425.69     17.23 o 
   2   6  11      196.33      171.42     11.53 o 
   3   6  11     1548.18     1440.13     35.05 o 
   4   6  11      154.43      148.29     11.86 o 
   5   6  11       73.25       62.26      8.81 o 
  -5   7  11     1064.13     1106.57     21.76 o 
  -4   7  11      114.14      112.18      7.03 o 
  -3   7  11      675.06      695.71     22.74 o 
  -2   7  11        2.84        4.66      4.21 o 
  -1   7  11     1121.29     1124.12     29.41 o 
   0   7  11      244.05      214.37     12.70 o 
   1   7  11     1622.79     1589.39     37.06 o 
   2   7  11      200.12      217.22     13.54 o 
   3   7  11      395.07      381.90     17.82 o 
  -3   8  11     1607.25     1572.61     37.32 o 
  -2   8  11       50.93       29.35      6.41 o 
  -1   8  11      217.93      232.64     13.60 o 
   0   8  11       53.48       48.91      7.39 o 
   1   8  11      417.23      457.24     19.56 o 
  -2  -8  12        3.41        3.31      4.31 o 
  -1  -8  12      205.54      207.50     14.12 o 
   0  -8  12       10.33       20.60      6.74 o 
   1  -8  12      321.66      314.59     17.94 o 
   2  -8  12       15.95        5.38      5.51 o 
   3  -8  12      453.32      447.07     21.83 o 
   4  -8  12       43.42       36.93      8.10 o 
  -4  -7  12        7.12       -2.79      5.90 o 
  -3  -7  12      517.37      531.47     15.85 o 
  -2  -7  12      224.95      221.07     10.35 o 
  -1  -7  12      116.41      114.47      7.90 o 
   0  -7  12      327.96      290.49     16.45 o 
   1  -7  12      652.51      624.12     24.55 o 
   2  -7  12       11.20       11.66      5.31 o 
   3  -7  12      227.10      228.17     14.96 o 
   4  -7  12      271.05      270.66     16.78 o 
   5  -7  12      541.71      528.82     23.58 o 
  -5  -6  12      173.13      179.32     14.71 o 
  -4  -6  12       76.45       74.31      7.03 o 
  -3  -6  12      358.54      338.55     12.25 o 
  -2  -6  12      162.77      156.58      8.78 o 
  -1  -6  12     1484.23     1443.89     25.40 o 
   0  -6  12      122.98      114.34     11.01 o 
   1  -6  12     1144.12     1089.13     32.07 o 
   2  -6  12      427.50      425.75     20.02 o 
   3  -6  12      576.44      570.22     23.19 o 
   4  -6  12        6.25        6.67      5.18 o 
   5  -6  12      587.32      600.99     24.49 o 
   6  -6  12      167.35      162.86     13.47 o 
  -6  -5  12        5.64       13.09      7.51 o 
  -5  -5  12      665.49      648.03     25.72 o 
  -4  -5  12       34.45       29.07     11.66 o 
  -3  -5  12      537.19      541.54     15.09 o 
  -2  -5  12        1.23        6.88      3.74 o 
  -1  -5  12     2656.31     2546.15     35.26 o 
   0  -5  12     1305.38     1276.48     22.75 o 
   1  -5  12       77.22       96.72      9.72 o 
   2  -5  12      434.15      421.54     19.18 o 
   3  -5  12     1563.67     1567.30     39.32 o 
   4  -5  12      155.86      155.35     12.63 o 
   5  -5  12      160.76      156.13     12.24 o 
   6  -5  12       74.27       85.32     10.17 o 
   7  -5  12      295.79      306.88     17.69 o 
  -6  -4  12       23.28       40.17      8.49 o 
  -5  -4  12      286.17      277.10     10.89 o 
  -4  -4  12       66.87       77.09     10.98 o 
  -3  -4  12      469.43      436.67     13.01 o 
  -2  -4  12        7.65        9.92      3.76 o 
  -1  -4  12     1438.98     1448.38     27.24 o 
   0  -4  12      605.72      632.95     15.02 o 
   1  -4  12     1446.27     1536.72     37.19 o 
   2  -4  12      105.07       94.39      9.65 o 
   3  -4  12     2324.47     2248.56     48.20 o 
   4  -4  12      554.70      508.81     21.12 o 
   5  -4  12      440.47      426.08     19.50 o 
   6  -4  12      453.87      446.23     20.34 o 
   7  -4  12      104.80       82.21      9.98 o 
  -7  -3  12      835.70      788.61     28.44 o 
  -6  -3  12        1.11       -7.48      4.99 o 
  -5  -3  12      812.69      778.43     26.56 o 
  -4  -3  12      437.95      422.34     16.68 o 
  -3  -3  12     1290.14     1259.58     22.37 o 
  -2  -3  12      465.77      444.59     12.44 o 
  -1  -3  12      383.79      397.35     11.61 o 
   0  -3  12      720.28      752.64     15.93 o 
   1  -3  12     3204.60     3169.58     57.85 o 
   2  -3  12      812.51      819.38     25.91 o 
   3  -3  12      261.13      264.44     14.77 o 
   4  -3  12      640.57      626.97     23.00 o 
   5  -3  12      484.53      526.62     21.44 o 
   6  -3  12      312.31      307.66     16.58 o 
   7  -3  12      156.37      129.71     10.40 o 
  -7  -2  12      612.40      578.77     23.84 o 
  -6  -2  12      359.27      337.78     17.69 o 
  -5  -2  12      654.14      613.50     23.00 o 
  -4  -2  12        9.98        6.80      5.51 o 
  -3  -2  12      641.68      653.59     15.07 o 
  -2  -2  12      319.55      367.40     11.10 o 
  -1  -2  12      349.89      353.62     10.72 o 
   0  -2  12      155.05      150.58      8.88 o 
   1  -2  12     4460.70     4573.65     82.11 o 
   2  -2  12     2060.66     2087.57     43.73 o 
   3  -2  12      695.04      728.16     23.97 o 
   4  -2  12        7.47        9.20      5.38 o 
   5  -2  12     1505.88     1501.67     37.25 o 
   6  -2  12      506.68      489.39     13.32 o 
   7  -2  12       53.94       36.42      9.91 o 
  -7  -1  12      553.81      589.46     23.52 o 
  -6  -1  12      432.59      457.82     20.28 o 
  -5  -1  12     1921.68     1772.53     40.88 o 
  -4  -1  12      159.69      164.74     12.05 o 
  -3  -1  12      420.27      437.03     17.69 o 
  -2  -1  12     2079.26     1975.26     30.42 o 
  -1  -1  12      559.63      616.35     13.99 o 
   0  -1  12      431.51      435.29     18.11 o 
   1  -1  12      540.23      528.34     21.93 o 
   2  -1  12     1558.60     1533.94     35.44 o 
   3  -1  12     1569.83     1503.88     35.63 o 
   4  -1  12      166.08      162.50      7.60 o 
   5  -1  12       13.35        6.49      3.47 o 
   6  -1  12      455.02      470.42     13.28 o 
   7  -1  12       35.21       43.39      5.41 o 
  -7   0  12      265.18      289.71     16.65 o 
  -6   0  12        3.41        2.20      5.18 o 
  -5   0  12     1111.54     1086.15     30.45 o 
  -4   0  12     1608.88     1581.94     36.73 o 
  -3   0  12      967.95      902.82     25.85 o 
  -2   0  12       16.43       21.38      5.96 o 
  -1   0  12     1029.66     1011.45     18.16 o 
   0   0  12     1279.11     1403.54     21.97 o 
   1   0  12      140.21      129.36      6.53 o 
   2   0  12      355.46      399.32     16.65 o 
   3   0  12     1167.61     1200.48     25.91 o 
   4   0  12     1740.83     1761.13     26.09 o 
   5   0  12      593.85      585.30     14.35 o 
   6   0  12      100.73      110.63     10.88 o 
   7   0  12      419.79      448.60     13.96 o 
  -7   1  12      634.99      638.11     24.16 o 
  -6   1  12       13.66       14.64      5.83 o 
  -5   1  12       78.65       87.26      9.39 o 
  -4   1  12      995.44      997.79     28.18 o 
  -3   1  12     1510.36     1438.90     33.75 o 
  -2   1  12     1124.15     1100.99     27.92 o 
  -1   1  12      275.67      309.79     13.93 o 
   0   1  12     2496.36     2487.79     31.86 o 
   1   1  12        1.17        3.42      2.98 o 
   2   1  12      339.07      348.92      8.00 o 
   3   1  12      131.89      126.43      6.91 o 
   4   1  12     2140.61     2118.92     29.92 o 
   5   1  12      624.72      658.81     15.49 o 
   6   1  12       65.03       73.63      6.05 o 
   7   1  12       56.19       62.58      8.81 o 
  -7   2  12      224.75      230.50     14.51 o 
  -6   2  12      730.19      756.80     25.52 o 
  -5   2  12      292.77      284.01     14.96 o 
  -4   2  12      434.79      439.23     18.14 o 
  -3   2  12      245.77      241.51     13.15 o 
  -2   2  12     3307.88     3253.15     57.01 o 
  -1   2  12     1664.16     1517.03     33.43 o 
   0   2  12      304.61      305.84     13.15 o 
   1   2  12      607.74      554.98     10.24 o 
   2   2  12     1630.97     1640.74     19.47 o 
   3   2  12      238.27      221.23      8.72 o 
   4   2  12      960.04      933.35     18.48 o 
   5   2  12        0.41        9.59      5.31 o 
   6   2  12      691.95      742.03     23.78 o 
   7   2  12      101.66       90.96      9.91 o 
  -7   3  12      237.96      205.82     13.99 o 
  -6   3  12      981.01     1004.98     30.12 o 
  -5   3  12      313.45      335.19     16.33 o 
  -4   3  12      349.09      385.65     17.10 o 
  -3   3  12      359.03      409.75     17.30 o 
  -2   3  12     1558.18     1558.88     35.44 o 
  -1   3  12      339.58      327.38      9.76 o 
   0   3  12      711.05      694.70     14.44 o 
   1   3  12       51.36       55.61      4.63 o 
   3   3  12        0.65       -1.68      4.28 o 
   4   3  12      156.13      183.14     11.98 o 
   5   3  12        2.63        3.82      5.12 o 
   6   3  12     1203.25     1224.21     32.65 o 
  -7   4  12      159.06      153.08     11.98 o 
  -6   4  12       50.60       36.67      7.13 o 
  -5   4  12      108.68       97.37      9.85 o 
  -4   4  12     1671.66     1778.95     40.62 o 
  -3   4  12      263.96      261.92     13.99 o 
  -2   4  12      320.96      332.52     10.11 o 
  -1   4  12       45.11       39.22      7.16 o 
   0   4  12     3631.11     3469.59     59.34 o 
   1   4  12      173.13      158.52     10.75 o 
   2   4  12      696.23      637.60     20.80 o 
   3   4  12       77.40       85.32      8.68 o 
   4   4  12      861.50      910.66     26.76 o 
   5   4  12        1.72        1.17      5.31 o 
  -6   5  12      377.60      340.95     17.43 o 
  -5   5  12       47.81       46.19      7.45 o 
  -4   5  12     1308.55     1301.90     26.20 o 
  -3   5  12       48.63       57.29      5.12 o 
  -2   5  12      549.03      518.59     13.34 o 
  -1   5  12       58.42       57.19      7.13 o 
   0   5  12     1309.13     1328.44     31.16 o 
   1   5  12      149.29      142.91     10.30 o 
   2   5  12      416.44      442.47     17.62 o 
   3   5  12        0.05       -1.36      4.41 o 
   4   5  12      260.56      279.99     15.09 o 
  -5   6  12      156.33      157.52      8.24 o 
  -4   6  12      220.37      203.71     13.96 o 
  -3   6  12       19.62       23.54      4.10 o 
  -2   6  12     1147.50     1170.96     21.51 o 
  -1   6  12       29.21       33.36      6.15 o 
   0   6  12      156.38      152.31     10.69 o 
   1   6  12       34.82       32.26      6.28 o 
   2   6  12     1461.83     1466.04     35.63 o 
   3   6  12       52.27       52.60      8.03 o 
  -3   7  12        2.73       20.67      5.51 o 
  -2   7  12      954.88      883.77     26.17 o 
  -1   7  12       15.44        9.00      4.79 o 
   0   7  12      165.91      178.09     11.98 o 
   1   7  12       97.16       94.45     10.04 o 
  -2  -7  13      813.65      761.61     21.41 o 
  -1  -7  13      131.33      146.73     12.70 o 
   0  -7  13      744.92      714.17     26.89 o 
   1  -7  13       64.54       75.15      9.46 o 
   2  -7  13      681.00      636.82     25.72 o 
   3  -7  13       42.00       41.20      8.55 o 
  -3  -6  13        5.66        7.26      4.03 o 
  -2  -6  13      405.25      410.16     13.51 o 
  -1  -6  13       18.75       20.08      4.60 o 
   0  -6  13     1148.45     1096.58     32.91 o 
   1  -6  13        0.04       -3.30      4.60 o 
   2  -6  13      287.32      284.27     16.97 o 
   3  -6  13       41.33       35.11      7.45 o 
   4  -6  13      915.34      946.87     31.68 o 
   5  -6  13       87.53      103.39     11.47 o 
  -4  -5  13      382.74      364.99     20.08 o 
  -3  -5  13       33.94       43.77      6.83 o 
  -2  -5  13      820.21      783.42     18.32 o 
  -1  -5  13      119.38      125.16      8.88 o 
   0  -5  13      663.27      657.16     24.29 o 
   1  -5  13      377.13      351.51     18.01 o 
   2  -5  13      673.28      653.73     24.49 o 
   3  -5  13        0.39        3.17      5.38 o 
   4  -5  13      738.39      717.47     26.69 o 
   5  -5  13      100.74      104.37     11.40 o 
  -5  -4  13      144.31      156.06     13.99 o 
  -4  -4  13      145.08      158.89      8.79 o 
  -3  -4  13       13.28       15.59      4.29 o 
  -2  -4  13     1260.95     1220.22     41.75 o 
  -1  -4  13       21.34       22.07      5.02 o 
   0  -4  13      445.11      488.40     20.41 o 
   1  -4  13       68.56       62.39      8.49 o 
   2  -4  13     1110.29     1092.18     32.00 o 
   3  -4  13       88.24       92.38     10.43 o 
   4  -4  13       29.32       23.52      7.00 o 
   5  -4  13      242.46      240.22     15.61 o 
   6  -4  13      466.14      461.00     21.51 o 
  -6  -3  13      287.26      280.90     16.97 o 
  -5  -3  13      357.98      348.02     18.07 o 
  -4  -3  13     1069.94     1043.59     30.58 o 
  -3  -3  13       84.85       70.73      6.05 o 
  -2  -3  13      355.98      380.23     11.89 o 
  -1  -3  13      350.23      352.75     11.42 o 
   0  -3  13      947.30     1003.18     19.34 o 
   1  -3  13        3.50        6.61      4.99 o 
   2  -3  13       48.49       50.21      7.84 o 
   3  -3  13      604.05      589.98     22.67 o 
   4  -3  13      340.95      350.35     17.88 o 
   5  -3  13      261.91      289.71     16.65 o 
   6  -3  13      344.42      348.60     18.40 o 
  -6  -2  13      275.26      299.56     16.91 o 
  -5  -2  13        5.35        4.41      5.51 o 
  -4  -2  13     1207.78     1142.13     31.74 o 
  -3  -2  13      254.47      277.53     14.90 o 
  -2  -2  13      180.28      200.17      8.77 o 
  -1  -2  13      449.91      459.52     12.75 o 
   0  -2  13      833.27      858.81     22.45 o 
   1  -2  13      196.00      200.70     12.89 o 
   2  -2  13      555.14      574.76     21.44 o 
   3  -2  13      268.56      273.97     15.22 o 
   4  -2  13      552.67      541.85     21.77 o 
   5  -2  13      644.83      619.52     23.65 o 
   6  -2  13       65.47       56.75      9.00 o 
  -6  -1  13      277.88      284.07     16.71 o 
  -5  -1  13        6.47        3.89      5.44 o 
  -4  -1  13     1036.16      974.08     28.89 o 
  -3  -1  13     2094.07     1943.88     42.04 o 
  -2  -1  13      613.44      618.42     21.18 o 
  -1  -1  13      157.11      142.63      8.45 o 
   0  -1  13      429.29      435.91     11.95 o 
   1  -1  13     1352.72     1384.42     34.01 o 
   2  -1  13      419.20      408.33     17.75 o 
   3  -1  13      177.03      172.32     12.37 o 
   4  -1  13        7.37        8.03      5.38 o 
   5  -1  13      712.26      713.59     25.14 o 
   6  -1  13       45.47       45.36      5.28 o 
  -6   0  13      524.50      516.71     21.57 o 
  -5   0  13      237.14      224.08     13.99 o 
  -4   0  13      286.04      316.40     16.13 o 
  -3   0  13      150.59      191.43     12.37 o 
  -2   0  13     1721.41     1637.26     36.34 o 
  -1   0  13      298.69      357.08     15.09 o 
   0   0  13      725.17      683.08     14.96 o 
   1   0  13      405.70      431.04     15.22 o 
   2   0  13      208.33      232.38     13.67 o 
   3   0  13     1812.20     1791.32     40.36 o 
   4   0  13       78.69       75.93      9.20 o 
   5   0  13      525.63      530.17     14.08 o 
   6   0  13      336.85      363.08     12.21 o 
  -6   1  13      689.51      760.04     26.37 o 
  -5   1  13      876.19      928.47     28.57 o 
  -4   1  13      104.06      130.47     10.69 o 
  -3   1  13      127.70      120.24      9.91 o 
  -2   1  13      757.27      718.90     22.80 o 
   0   1  13      133.70      136.95      9.78 o 
   1   1  13       96.68       98.51      5.96 o 
   2   1  13       58.48       82.21      9.00 o 
   3   1  13     1203.46     1255.54     21.93 o 
   4   1  13      120.99      126.04      7.54 o 
   5   1  13      757.30      720.27     16.66 o 
   6   1  13       86.44      106.89      9.91 o 
  -6   2  13      173.63      157.49     12.37 o 
  -5   2  13      268.90      275.65     15.42 o 
  -4   2  13      277.20      285.11     15.22 o 
  -3   2  13      501.47      474.73     18.92 o 
  -2   2  13      663.31      617.64     21.51 o 
  -1   2  13     1073.92     1068.27     27.99 o 
   0   2  13      777.91      712.29     21.70 o 
   1   2  13      608.61      608.64     19.24 o 
   2   2  13      422.38      399.54     13.15 o 
   3   2  13      478.09      447.72     12.37 o 
   4   2  13       44.82       55.28      6.45 o 
   5   2  13      907.66      904.24     26.37 o 
  -6   3  13      163.57      144.79     11.86 o 
  -5   3  13       28.27       22.54      6.02 o 
  -4   3  13      308.86      283.49     15.29 o 
  -3   3  13     1090.88     1123.79     30.77 o 
  -2   3  13      220.06      247.08     13.47 o 
  -1   3  13      243.12      250.58     13.22 o 
   0   3  13       56.29       63.62      7.19 o 
   1   3  13     1736.42     1750.36     25.69 o 
   2   3  13       28.23       33.43      6.09 o 
   3   3  13       68.76       71.39      8.10 o 
   4   3  13       19.98       26.76      6.93 o 
   5   3  13      486.92      531.80     20.60 o 
  -5   4  13      177.96      148.03     11.79 o 
  -4   4  13      371.67      372.37     17.75 o 
  -3   4  13      784.10      788.99     25.52 o 
  -2   4  13        8.21        9.91      4.60 o 
  -1   4  13      180.68      190.84      8.17 o 
   0   4  13       87.44       75.08      8.16 o 
   1   4  13     1324.67     1308.88     31.16 o 
   2   4  13      200.11      171.48     11.66 o 
   3   4  13      624.37      631.25     21.90 o 
   4   4  13        0.64       -6.02      4.02 o 
  -4   5  13       33.04       20.86      6.15 o 
  -3   5  13      105.72       87.26      9.46 o 
  -2   5  13        4.53       14.24      3.50 o 
  -1   5  13     1153.13     1217.73     32.07 o 
   0   5  13        3.47        8.55      5.12 o 
   1   5  13      438.61      452.58     18.20 o 
   2   5  13       31.04       34.01      6.80 o 
   3   5  13      697.99      721.04     24.29 o 
  -2   6  13       12.81        3.95      4.15 o 
  -1   6  13      876.92      912.47     26.63 o 
   0   6  13        1.95        7.13      4.73 o 
   1   6  13      462.14      492.16     19.63 o 
  -1  -6  14      415.62      364.21     19.11 o 
   0  -6  14       58.62       78.97     10.24 o 
   1  -6  14      107.73      112.07     11.73 o 
   2  -6  14      108.03      115.12     12.11 o 
  -3  -5  14      206.41      183.23      9.41 o 
  -2  -5  14       57.69       61.32     10.11 o 
  -1  -5  14      651.16      653.60     24.81 o 
   0  -5  14       64.93       85.51     10.17 o 
   1  -5  14      154.23      116.42     11.53 o 
   2  -5  14       19.06       11.92      6.15 o 
   3  -5  14      945.07      990.53     32.39 o 
   4  -5  14       44.88       43.99      8.55 o 
  -4  -4  14      242.93      239.57     15.35 o 
  -3  -4  14      618.70      620.28     16.63 o 
  -2  -4  14       10.56       11.33      4.05 o 
  -1  -4  14      210.98      210.44     11.05 o 
   0  -4  14       91.59       92.12      9.98 o 
   1  -4  14      459.17      450.31     20.34 o 
   2  -4  14       12.13       10.17      5.25 o 
   3  -4  14      169.03      156.52     12.37 o 
   4  -4  14      162.72      182.95     13.60 o 
  -4  -3  14       35.11       33.23      7.32 o 
  -3  -3  14      970.39      902.95     27.86 o 
  -2  -3  14       59.35       59.00      7.48 o 
  -1  -3  14      379.32      403.33     12.59 o 
   0  -3  14       32.25       56.43      8.10 o 
   1  -3  14      820.75      846.65     27.73 o 
   2  -3  14      240.64      267.68     15.74 o 
   3  -3  14       59.91       61.48      8.94 o 
   4  -3  14      175.11      168.95     13.28 o 
   5  -3  14      510.32      485.16     22.09 o 
  -5  -2  14      735.05      766.77     26.95 o 
  -4  -2  14       60.11       61.28      9.39 o 
  -3  -2  14      195.91      212.68     13.54 o 
  -2  -2  14      457.73      491.83     19.24 o 
  -1  -2  14      510.76      531.59     14.07 o 
   0  -2  14      162.85      169.28     12.11 o 
   1  -2  14      497.45      500.06     20.34 o 
   2  -2  14      481.15      503.69     20.86 o 
   3  -2  14      317.32      337.00     17.49 o 
   4  -2  14      263.20      274.94     16.13 o 
   5  -2  14       33.64       26.37      7.06 o 
  -5  -1  14      620.68      624.77     23.90 o 
  -4  -1  14       17.55       30.64      7.00 o 
  -3  -1  14      388.31      400.04     17.88 o 
  -2  -1  14       91.63      100.15      9.33 o 
  -1  -1  14      565.28      574.82     19.95 o 
   0  -1  14      246.10      267.19      9.70 o 
   1  -1  14      544.51      587.71     21.90 o 
   2  -1  14      189.06      177.76     12.50 o 
   3  -1  14      679.65      681.45     24.42 o 
   4  -1  14      182.60      189.94     13.28 o 
   5  -1  14       20.32       28.70      7.19 o 
  -5   0  14      478.36      493.00     21.18 o 
  -4   0  14      285.62      330.26     17.17 o 
  -3   0  14      730.13      681.65     23.39 o 
  -2   0  14        3.02       -2.92      3.89 o 
  -1   0  14      188.60      181.91     11.53 o 
   0   0  14      835.98      876.39     24.42 o 
   1   0  14      112.53      128.98     10.88 o 
   2   0  14      156.21      161.25     11.73 o 
   3   0  14       73.86       56.69      8.23 o 
   4   0  14      547.90      568.73     22.54 o 
   5   0  14      122.01      135.92     12.18 o 
  -5   1  14      213.99      234.19     14.77 o 
  -4   1  14       54.11       75.15      8.88 o 
  -3   1  14      322.45      354.30     16.78 o 
  -2   1  14      370.44      383.71     16.91 o 
  -1   1  14      191.37      222.85     12.76 o 
   0   1  14      109.57      109.29      9.07 o 
   2   1  14      608.17      646.08     22.80 o 
   3   1  14       48.79       46.51      7.51 o 
   4   1  14      404.99      380.41     18.27 o 
  -5   2  14      335.39      303.19     16.71 o 
  -4   2  14        0.82        3.24      4.60 o 
  -3   2  14       54.19       76.25      8.81 o 
  -2   2  14      732.16      826.50     25.72 o 
  -1   2  14      309.48      298.00     14.64 o 
   0   2  14      197.00      218.45     12.50 o 
   1   2  14       10.37        2.85      4.34 o 
   3   2  14       27.58       34.27      6.80 o 
   4   2  14      175.71      164.84      8.50 o 
  -4   3  14      873.01      959.83     29.87 o 
  -3   3  14      237.61      232.57     14.19 o 
  -2   3  14      280.30      326.31     16.26 o 
  -1   3  14        5.38       14.90      5.70 o 
   0   3  14     1058.19     1000.25     27.86 o 
   1   3  14        2.20        6.54      4.60 o 
   3   3  14      123.15      108.84      9.85 o 
  -3   4  14      376.03      397.38     18.53 o 
  -2   4  14       12.23        7.13      4.53 o 
  -1   4  14        2.04       10.17      4.79 o 
   0   4  14      815.88      833.95     25.40 o 
   1   4  14        6.90        5.83      5.05 o 
   2   4  14      475.96      478.23     18.92 o 
  -1  -4  15       24.64       29.15      7.19 o 
   0  -4  15      277.65      255.05     16.07 o 
   1  -4  15        8.82       -6.22      4.15 o 
  -2  -3  15      181.54      207.69     13.47 o 
  -1  -3  15        3.47        9.39      5.44 o 
   0  -3  15      489.78      497.28     21.31 o 
   1  -3  15       61.86       80.98      9.72 o 
   2  -3  15       57.06       38.09      7.58 o 
  -3  -2  15      146.77      124.25     11.47 o 
  -2  -2  15      116.03      128.21     10.62 o 
  -1  -2  15        9.82       19.89      5.70 o 
   0  -2  15      345.97      334.35     17.36 o 
   1  -2  15      217.83      230.82     14.58 o 
   2  -2  15      180.55      172.00     12.96 o 
   3  -2  15      120.60      139.61     12.24 o 
  -3  -1  15       34.37       42.11      7.71 o 
  -2  -1  15      437.97      454.65     18.85 o 
  -1  -1  15       48.44       55.78      7.45 o 
   1  -1  15      333.22      355.40     17.75 o 
   2  -1  15      312.25      326.90     17.43 o 
   3  -1  15      108.37      107.09     10.82 o 
  -3   0  15       72.26       89.72      9.78 o 
  -2   0  15      441.05      483.99     19.76 o 
  -1   0  15      436.23      438.06     17.75 o 
   2   0  15      121.04      107.99     10.88 o 
   3   0  15      762.54      779.08     27.01 o 
  -3   1  15       62.57       63.42      8.75 o 
  -2   1  15      473.07      471.23     19.37 o 
  -1   1  15      414.95      440.98     18.40 o 
   0   1  15      173.81      201.48     12.18 o 
  -2   2  15      195.20      227.52     13.86 o 
  -1   2  15      230.47      218.51     13.02 o 
   0   2  15      165.91      179.51     11.66 o 
                                                 
